# Supplementary material for: Potassium deca­borate monohydrate
Source: Acta Crystallogr Sect E Struct Rep Online. 2011 Sep 30;67(Pt 10):i57. doi: 10.1107/S1600536811039109 (PMC3201280; doi:10.1107/S1600536811039109)
Supplement: Supplementary file 1 [file e-67-00i57-sup1.cif]

##############################################################################
#                                                                            #
# This CIF contains the data in a paper accepted for publication in          #
# Acta Crystallographica Section E. It conforms to the requirements of       #
# Notes for Authors for Acta Crystallographica Section E, and has been       #
# peer reviewed under the auspices of the IUCr Commission on Journals.       #
#                                                                            #
# Full details of the Crystallographic Information File format               #
# are given in the paper "The Crystallographic Information File (CIF):       #
# a New Standard Archive File for Crystallography" by S. R. Hall, F. H.      #
# Allen and I. D. Brown [Acta Cryst. (1991), A47, 655-685].                  #
#                                                                            #
# The current version of the core CIF dictionary is obtainable from          #
# ftp://ftp.iucr.org/pub/cif_core.dic.                                       #
#                                                                            #
# Software is freely available for graphical display of the structure(s)     #
# in this CIF. For information consult the CIF software page                 #
# http://www.iucr.org/resources/cif/software.                                #
#                                                                            #
# This file may be used for bona fide research purposes within the           #
# scientific community so long as proper attribution is given to the journal # 
# article from which it was obtained.                                        #
#                                                                            #
##############################################################################
data_I
_audit_creation_method     SHELXL-97
_chemical_name_systematic     ?
_chemical_name_common     ?
_chemical_formula_moiety     'H6 B10 K2 O19'
_chemical_formula_sum     'H6 B10 K2 O19'
_chemical_formula_structural     'K2[B10 O14 (O H)4] , H2 O'
_chemical_formula_weight     496.35
_chemical_melting_point     ?
_symmetry_cell_setting     triclinic
_symmetry_space_group_name_H-M     'P -1'
_symmetry_space_group_name_Hall     '-P 1'
loop_
    _symmetry_equiv_pos_as_xyz
    'x, y, z'
    '-x, -y, -z'
_cell_length_a     7.5612(7)
_cell_length_b     9.2236(10)
_cell_length_c     11.7298(13)
_cell_angle_alpha     99.038(6)
_cell_angle_beta     106.595(6)
_cell_angle_gamma     91.314(6)
_cell_volume     772.26(14)
_cell_formula_units_Z     2
_cell_measurement_reflns_used     1883
_cell_measurement_theta_min     2.60
_cell_measurement_theta_max     23.07
_cell_measurement_temperature     100(2)
_exptl_crystal_description     rod
_exptl_crystal_colour     colorless
_exptl_crystal_size_max     0.16
_exptl_crystal_size_mid     0.08
_exptl_crystal_size_min     0.05
_exptl_crystal_density_diffrn     2.135
_exptl_crystal_density_meas     ?
_exptl_crystal_density_method     'not measured'
_exptl_crystal_F_000     492
_exptl_absorpt_coefficient_mu     0.722
_exptl_absorpt_correction_type     numerical
_exptl_absorpt_process_details     '(SADABS, Sheldrick, 2008<i>a</i>)'
_exptl_absorpt_correction_T_min     0.8951
_exptl_absorpt_correction_T_max     0.9621
_exptl_special_details     ?
_diffrn_ambient_temperature     100(2)
_diffrn_radiation_type     MoK\a
_diffrn_radiation_wavelength     0.71073
_diffrn_radiation_source     'fine-focus sealed tube'
_diffrn_radiation_monochromator     graphite
_diffrn_measurement_device_type     'Bruker APEXII'
_diffrn_measurement_method     'combination of \w and \f-scans '
_diffrn_detector_area_resol_mean     83.33
_diffrn_reflns_number     11219
_diffrn_reflns_av_R_equivalents     0.0553
_diffrn_reflns_av_sigmaI/netI     0.0725
_diffrn_reflns_theta_min     1.84
_diffrn_reflns_theta_max     26.51
_diffrn_reflns_theta_full     26.51
_diffrn_measured_fraction_theta_max     0.980
_diffrn_measured_fraction_theta_full     0.980
_diffrn_reflns_limit_h_min     -9
_diffrn_reflns_limit_h_max     7
_diffrn_reflns_limit_k_min     -11
_diffrn_reflns_limit_k_max     11
_diffrn_reflns_limit_l_min     -13
_diffrn_reflns_limit_l_max     14
_refine_special_details
;
Refinement of <i>F</i>^2^ against ALL reflections. The weighted <i>R</i>-factor
<i>wR</i> and goodness of fit <i>S</i> are based on <i>F</i>^2^, conventional
<i>R</i>-factors <i>R</i> are based on <i>F</i>, with <i>F</i> set to zero for
negative <i>F</i>^2^. The threshold expression of <i>F</i>^2^ >
\s(<i>F</i>^2^) is used only for calculating <i>R</i>-factors(gt) <i>etc</i>.
and is not relevant to the choice of reflections for refinement.
<i>R</i>-factors based on <i>F</i>^2^ are statistically about twice as large
as those based on <i>F</i>, and <i>R</i>- factors based on ALL data will be
even larger.
Hydroxyl and water H atoms were identified from a difference Fourier map and
were included in with refined positional parameters. The thermal parameters of
these H atoms were tied to that of the oxygen to which they are bonded. Mild
O---H distances restraints were applied. All of the H atoms form good H-bonds
to nearby O atoms.
;
_reflns_number_total     3148
_reflns_number_gt     2141
_reflns_threshold_expression     >2sigma(I)
_refine_ls_structure_factor_coef     Fsqd
_refine_ls_matrix_type     full
_refine_ls_R_factor_all     0.0763
_refine_ls_R_factor_gt     0.0453
_refine_ls_wR_factor_gt     0.0989
_refine_ls_wR_factor_ref     0.1129
_refine_ls_goodness_of_fit_ref     1.004
_refine_ls_restrained_S_all     1.004
_refine_ls_number_reflns     3148
_refine_ls_number_parameters     298
_refine_ls_number_restraints     5
_refine_ls_hydrogen_treatment     refall
_refine_ls_weighting_scheme     calc
_refine_ls_weighting_details
         'calc w=1/[\s^2^(Fo^2^)+(0.0546P)^2^+0.0000P] where P=(Fo^2^+2Fc^2^)/3'
_atom_sites_solution_hydrogens     geom
_atom_sites_solution_primary     direct
_atom_sites_solution_secondary     difmap
_refine_ls_shift/su_max     0.002
_refine_ls_shift/su_mean     0.000
_refine_diff_density_max     0.415
_refine_diff_density_min     -0.457
_refine_ls_extinction_method     none
_refine_ls_extinction_coef     ?
loop_
    _atom_type_symbol
    _atom_type_description
    _atom_type_scat_dispersion_real
    _atom_type_scat_dispersion_imag
    _atom_type_scat_source
    'B' 'B' 0.0013 0.0007
                         'International Tables Vol C Tables 4.2.6.8 and 6.1.1.4'
    'H' 'H' 0.0000 0.0000
                         'International Tables Vol C Tables 4.2.6.8 and 6.1.1.4'
    'O' 'O' 0.0106 0.0060
                         'International Tables Vol C Tables 4.2.6.8 and 6.1.1.4'
    'K' 'K' 0.2009 0.2494
                         'International Tables Vol C Tables 4.2.6.8 and 6.1.1.4'
_computing_data_collection     'APEX2 (Bruker, 2009)'
_computing_cell_refinement     'SAINT  (Bruker, 2009)'
_computing_data_reduction     'SAINT  (Bruker, 2009)'
_computing_structure_solution     'SHELXS97 (Sheldrick, 2008<i>b</i>)'
_computing_structure_refinement     'SHELXL97 (Sheldrick, 2008<i>b</i>)'
_computing_molecular_graphics     'SHELXTL (Sheldrick, 2008<i>b</i>)'
_computing_publication_material     'SHELXTL (Sheldrick, 2008<i>b</i>)'
loop_
    _atom_site_type_symbol
    _atom_site_label
    _atom_site_fract_x
    _atom_site_fract_y
    _atom_site_fract_z
    _atom_site_U_iso_or_equiv
    _atom_site_adp_type
    _atom_site_calc_flag
    _atom_site_refinement_flags
    _atom_site_occupancy
    _atom_site_symmetry_multiplicity
    _atom_site_disorder_assembly
    _atom_site_disorder_group
    K K1 0.02003(11) -0.04398(8) 0.24158(6) 0.0193(2) Uani d . 1 1 . .
    K K2 0.57020(11) 0.25524(8) 0.28774(7) 0.0228(2) Uani d . 1 1 . .
    O O1 0.1964(3) -0.0442(2) 0.46853(19) 0.0157(5) Uani d D 1 1 . .
    H H1 0.132(4) -0.108(3) 0.492(3) 0.019 Uiso d D 1 1 . .
    O O2 0.4077(3) 0.1569(2) 0.51318(18) 0.0135(5) Uani d . 1 1 . .
    O O3 0.6155(3) 0.3561(2) 0.54323(18) 0.0133(5) Uani d . 1 1 . .
    O O4 0.3447(3) 0.0566(2) 0.67480(18) 0.0137(5) Uani d . 1 1 . .
    O O5 0.5940(3) 0.2474(2) 0.71450(18) 0.0129(5) Uani d . 1 1 . .
    O O6 0.4224(3) 0.2380(2) 0.85610(18) 0.0135(5) Uani d . 1 1 . .
    O O7 0.6184(3) 0.1485(2) 1.02546(18) 0.0133(5) Uani d . 1 1 . .
    O O8 0.6280(3) 0.0473(2) 0.82680(18) 0.0137(5) Uani d . 1 1 . .
    O O9 0.4452(3) 0.3433(2) 1.06130(19) 0.0158(5) Uani d D 1 1 . .
    H H9 0.372(4) 0.410(3) 1.037(3) 0.019 Uiso d D 1 1 . .
    O O10 0.8021(3) 0.5425(2) 0.51410(18) 0.0142(5) Uani d . 1 1 . .
    O O11 0.9851(3) 0.7373(2) 0.48289(19) 0.0162(5) Uani d D 1 1 . .
    H H11 0.948(4) 0.698(3) 0.4022(17) 0.019 Uiso d D 1 1 . .
    O O12 0.7542(3) 0.5525(2) 0.70700(18) 0.0134(5) Uani d . 1 1 . .
    O O13 0.9867(3) 0.7205(2) 0.67953(18) 0.0148(5) Uani d . 1 1 . .
    O O14 0.8285(3) 0.7940(2) 0.82488(18) 0.0129(5) Uani d . 1 1 . .
    O O15 0.9989(3) 0.7625(2) 1.02361(18) 0.0131(5) Uani d . 1 1 . .
    O O16 1.0478(3) 0.6058(2) 0.85501(19) 0.0144(5) Uani d . 1 1 . .
    O O17 0.7994(3) 0.9505(2) 1.00052(18) 0.0122(5) Uani d . 1 1 . .
    O O18 1.2111(3) 0.5743(2) 1.04997(19) 0.0149(5) Uani d D 1 1 . .
    H H18 1.247(4) 0.615(3) 1.1280(17) 0.018 Uiso d D 1 1 . .
    O O19 -0.0980(4) -0.3366(3) 0.2539(2) 0.0208(6) Uani d D 1 1 . .
    H H19A -0.213(4) -0.315(4) 0.214(3) 0.025 Uiso d D 1 1 . .
    H H19B -0.079(5) -0.424(3) 0.213(3) 0.025 Uiso d D 1 1 . .
    B B1 0.3158(5) 0.0559(4) 0.5553(3) 0.0130(8) Uani d . 1 1 . .
    B B2 0.5436(5) 0.2550(4) 0.5960(3) 0.0114(8) Uani d . 1 1 . .
    B B3 0.4978(5) 0.1472(4) 0.7673(3) 0.0133(8) Uani d . 1 1 . .
    B B4 0.4912(5) 0.2461(4) 0.9766(3) 0.0130(8) Uani d . 1 1 . .
    B B5 0.6787(5) 0.0482(4) 0.9462(3) 0.0126(8) Uani d . 1 1 . .
    B B6 0.7263(5) 0.4844(4) 0.5928(3) 0.0144(8) Uani d . 1 1 . .
    B B7 0.9241(5) 0.6669(4) 0.5601(3) 0.0145(8) Uani d . 1 1 . .
    B B8 0.9041(5) 0.6680(4) 0.7659(3) 0.0125(8) Uani d . 1 1 . .
    B B9 0.8708(5) 0.8327(4) 0.9451(3) 0.0139(8) Uani d . 1 1 . .
    B B10 1.0838(5) 0.6471(4) 0.9752(3) 0.0131(8) Uani d . 1 1 . .
loop_
    _atom_site_aniso_label
    _atom_site_aniso_U_11
    _atom_site_aniso_U_22
    _atom_site_aniso_U_33
    _atom_site_aniso_U_12
    _atom_site_aniso_U_13
    _atom_site_aniso_U_23
    K1 0.0252(5) 0.0164(4) 0.0155(4) -0.0002(3) 0.0045(3) 0.0032(3)
    K2 0.0245(5) 0.0231(4) 0.0189(4) 0.0053(3) 0.0034(3) 0.0028(3)
    O1 0.0177(14) 0.0115(12) 0.0170(12) -0.0047(10) 0.0038(10) 0.0028(9)
    O2 0.0161(13) 0.0119(12) 0.0119(11) -0.0017(10) 0.0038(10) 0.0015(9)
    O3 0.0137(13) 0.0117(12) 0.0138(11) -0.0025(10) 0.0036(10) 0.0017(9)
    O4 0.0138(13) 0.0139(12) 0.0123(12) -0.0025(10) 0.0025(10) 0.0020(9)
    O5 0.0150(13) 0.0118(12) 0.0123(11) -0.0014(10) 0.0044(10) 0.0029(9)
    O6 0.0152(13) 0.0134(12) 0.0129(12) 0.0023(10) 0.0050(10) 0.0031(9)
    O7 0.0124(13) 0.0140(12) 0.0136(12) 0.0031(10) 0.0040(10) 0.0015(9)
    O8 0.0143(13) 0.0132(12) 0.0132(12) 0.0028(10) 0.0038(10) 0.0016(9)
    O9 0.0181(14) 0.0137(12) 0.0169(12) 0.0052(10) 0.0065(10) 0.0030(10)
    O10 0.0174(14) 0.0122(12) 0.0134(12) -0.0025(10) 0.0065(10) 0.0000(9)
    O11 0.0186(14) 0.0148(12) 0.0155(12) -0.0012(10) 0.0061(11) 0.0016(10)
    O12 0.0131(13) 0.0116(12) 0.0150(12) -0.0032(9) 0.0045(10) 0.0010(9)
    O13 0.0171(14) 0.0125(12) 0.0150(12) -0.0008(10) 0.0048(10) 0.0031(9)
    O14 0.0136(13) 0.0116(12) 0.0132(12) 0.0015(9) 0.0039(10) 0.0014(9)
    O15 0.0136(13) 0.0108(12) 0.0141(12) 0.0041(10) 0.0028(10) 0.0015(9)
    O16 0.0141(13) 0.0128(12) 0.0146(12) 0.0021(10) 0.0019(10) 0.0017(9)
    O17 0.0135(13) 0.0101(11) 0.0126(11) 0.0015(9) 0.0037(9) 0.0010(9)
    O18 0.0161(14) 0.0143(12) 0.0128(12) 0.0027(10) 0.0023(10) 0.0013(10)
    O19 0.0255(16) 0.0176(13) 0.0182(13) 0.0077(12) 0.0048(11) 0.0015(10)
    B1 0.012(2) 0.0091(18) 0.020(2) 0.0032(16) 0.0077(17) 0.0047(15)
    B2 0.008(2) 0.0087(18) 0.018(2) 0.0039(15) 0.0052(16) -0.0012(15)
    B3 0.012(2) 0.014(2) 0.014(2) 0.0037(16) 0.0050(16) 0.0009(15)
    B4 0.012(2) 0.0109(19) 0.017(2) -0.0034(16) 0.0061(16) 0.0010(15)
    B5 0.011(2) 0.0112(19) 0.016(2) -0.0019(16) 0.0053(16) 0.0002(15)
    B6 0.012(2) 0.0109(19) 0.020(2) 0.0038(16) 0.0038(17) 0.0052(16)
    B7 0.010(2) 0.0108(19) 0.023(2) 0.0028(15) 0.0047(17) 0.0036(16)
    B8 0.011(2) 0.0099(19) 0.016(2) -0.0008(15) 0.0042(16) 0.0014(15)
    B9 0.012(2) 0.0108(19) 0.020(2) -0.0033(15) 0.0054(16) 0.0030(16)
    B10 0.012(2) 0.0094(19) 0.017(2) -0.0020(16) 0.0031(16) 0.0034(15)
_geom_special_details
;
All e.s.d.'s (except the e.s.d. in the dihedral angle between two l.s. planes)
are estimated using the full covariance matrix. The cell e.s.d.'s are taken
into account individually in the estimation of e.s.d.'s in distances, angles
and torsion angles; correlations between e.s.d.'s in cell parameters are only
used when they are defined by crystal symmetry. An approximate (isotropic)
treatment of cell e.s.d.'s is used for estimating e.s.d.'s involving l.s.
planes.
;
loop_
    _geom_bond_atom_site_label_1
    _geom_bond_atom_site_label_2
    _geom_bond_site_symmetry_2
    _geom_bond_distance
    _geom_bond_publ_flag
    K1 O1 . 2.615(2) ?
    K1 O17 1_444 2.835(2) ?
    K1 O15 1_444 2.841(2) ?
    K1 O19 . 2.861(3) ?
    K1 O14 2_666 2.862(2) ?
    K1 O13 2_666 2.988(2) ?
    K1 O8 2_656 2.990(2) ?
    K1 O4 2_556 3.185(2) ?
    K1 B9 1_444 3.335(4) ?
    K1 B9 2_666 3.402(4) ?
    K1 B8 2_666 3.521(4) ?
    K1 B5 2_656 3.589(4) ?
    K1 H1 . 2.97(3) ?
    K1 H19A . 2.95(4) ?
    K2 O9 1_554 2.808(2) ?
    K2 O3 . 2.913(2) ?
    K2 O14 2_666 2.918(2) ?
    K2 O4 2_656 3.033(2) ?
    K2 O8 2_656 3.052(2) ?
    K2 O12 2_666 3.069(2) ?
    K2 O7 1_554 3.205(2) ?
    K2 O13 2_766 3.260(2) ?
    K2 B4 1_554 3.513(4) ?
    K2 B8 2_666 3.568(4) ?
    K2 K1 1_655 4.5268(12) ?
    O1 B1 . 1.358(4) ?
    O1 H1 . 0.881(18) ?
    O2 B1 . 1.380(4) ?
    O2 B2 . 1.389(4) ?
    O3 B6 . 1.378(4) ?
    O3 B2 . 1.378(4) ?
    O4 B1 . 1.355(4) ?
    O4 B3 . 1.473(4) ?
    O4 K2 2_656 3.033(2) ?
    O4 K1 2_556 3.185(2) ?
    O5 B2 . 1.346(4) ?
    O5 B3 . 1.474(4) ?
    O6 B4 . 1.349(4) ?
    O6 B3 . 1.483(4) ?
    O7 B5 . 1.386(4) ?
    O7 B4 . 1.396(4) ?
    O7 K2 1_556 3.205(2) ?
    O8 B5 . 1.341(4) ?
    O8 B3 . 1.469(4) ?
    O8 K1 2_656 2.990(2) ?
    O8 K2 2_656 3.052(2) ?
    O9 B4 . 1.358(4) ?
    O9 K2 1_556 2.808(2) ?
    O9 H9 . 0.865(18) ?
    O10 B6 . 1.383(4) ?
    O10 B7 . 1.390(4) ?
    O11 B7 . 1.366(4) ?
    O11 H11 . 0.918(18) ?
    O12 B6 . 1.342(4) ?
    O12 B8 . 1.472(4) ?
    O12 K2 2_666 3.069(2) ?
    O13 B7 . 1.350(4) ?
    O13 B8 . 1.468(4) ?
    O13 K1 2_666 2.988(2) ?
    O13 K2 2_766 3.260(2) ?
    O14 B9 . 1.340(4) ?
    O14 B8 . 1.469(4) ?
    O14 K1 2_666 2.862(2) ?
    O14 K2 2_666 2.918(2) ?
    O15 B9 . 1.383(4) ?
    O15 B10 . 1.385(4) ?
    O15 K1 1_666 2.840(2) ?
    O16 B10 . 1.347(4) ?
    O16 B8 . 1.473(4) ?
    O17 B9 . 1.379(4) ?
    O17 B5 1_565 1.392(4) ?
    O17 K1 1_666 2.835(2) ?
    O18 B10 . 1.370(4) ?
    O18 H18 . 0.892(18) ?
    O19 H19A . 0.90(2) ?
    O19 H19B . 0.91(2) ?
    B4 K2 1_556 3.513(4) ?
    B5 O17 1_545 1.392(4) ?
    B5 K1 2_656 3.589(4) ?
    B8 K1 2_666 3.521(4) ?
    B8 K2 2_666 3.567(4) ?
    B9 K1 1_666 3.335(4) ?
    B9 K1 2_666 3.402(4) ?
loop_
    _geom_angle_atom_site_label_1
    _geom_angle_atom_site_label_2
    _geom_angle_atom_site_label_3
    _geom_angle_site_symmetry_1
    _geom_angle_site_symmetry_3
    _geom_angle
    _geom_angle_publ_flag
    O1 K1 O17 . 1_444 174.90(7) ?
    O1 K1 O15 . 1_444 133.58(7) ?
    O17 K1 O15 1_444 1_444 48.29(6) ?
    O1 K1 O19 . . 82.07(7) ?
    O17 K1 O19 1_444 . 95.19(7) ?
    O15 K1 O19 1_444 . 69.42(7) ?
    O1 K1 O14 . 2_666 106.78(7) ?
    O17 K1 O14 1_444 2_666 76.92(6) ?
    O15 K1 O14 1_444 2_666 95.24(6) ?
    O19 K1 O14 . 2_666 163.93(7) ?
    O1 K1 O13 . 2_666 84.58(7) ?
    O17 K1 O13 1_444 2_666 95.68(6) ?
    O15 K1 O13 1_444 2_666 137.05(6) ?
    O19 K1 O13 . 2_666 148.03(7) ?
    O14 K1 O13 2_666 2_666 47.83(6) ?
    O1 K1 O8 . 2_656 92.13(7) ?
    O17 K1 O8 1_444 2_656 92.85(6) ?
    O15 K1 O8 1_444 2_656 65.98(6) ?
    O19 K1 O8 . 2_656 109.80(7) ?
    O14 K1 O8 2_666 2_656 57.44(6) ?
    O13 K1 O8 2_666 2_656 99.57(6) ?
    O1 K1 O4 . 2_556 85.11(7) ?
    O17 K1 O4 1_444 2_556 89.86(6) ?
    O15 K1 O4 1_444 2_556 114.24(6) ?
    O19 K1 O4 . 2_556 67.25(6) ?
    O14 K1 O4 2_666 2_556 125.91(6) ?
    O13 K1 O4 2_666 2_556 82.81(6) ?
    O8 K1 O4 2_656 2_556 176.19(6) ?
    O1 K1 B9 . 1_444 157.71(9) ?
    O17 K1 B9 1_444 1_444 24.12(8) ?
    O15 K1 B9 1_444 1_444 24.22(8) ?
    O19 K1 B9 . 1_444 82.81(8) ?
    O14 K1 B9 2_666 1_444 84.64(8) ?
    O13 K1 B9 2_666 1_444 116.44(8) ?
    O8 K1 B9 2_656 1_444 77.75(8) ?
    O4 K1 B9 2_556 1_444 103.92(8) ?
    O1 K1 B9 . 2_666 127.37(8) ?
    O17 K1 B9 1_444 2_666 56.94(8) ?
    O15 K1 B9 1_444 2_666 73.78(8) ?
    O19 K1 B9 . 2_666 143.12(8) ?
    O14 K1 B9 2_666 2_666 22.67(7) ?
    O13 K1 B9 2_666 2_666 65.68(8) ?
    O8 K1 B9 2_656 2_666 54.80(8) ?
    O4 K1 B9 2_556 2_666 129.01(8) ?
    B9 K1 B9 1_444 2_666 62.00(11) ?
    O1 K1 B8 . 2_666 98.97(8) ?
    O17 K1 B8 1_444 2_666 83.04(7) ?
    O15 K1 B8 1_444 2_666 115.06(8) ?
    O19 K1 B8 . 2_666 170.63(8) ?
    O14 K1 B8 2_666 2_666 23.88(7) ?
    O13 K1 B8 2_666 2_666 24.34(7) ?
    O8 K1 B8 2_656 2_666 79.52(8) ?
    O4 K1 B8 2_556 2_666 103.49(7) ?
    B9 K1 B8 1_444 2_666 98.62(9) ?
    B9 K1 B8 2_666 2_666 41.76(8) ?
    O1 K1 B5 . 2_656 113.22(8) ?
    O17 K1 B5 1_444 2_656 71.76(7) ?
    O15 K1 B5 1_444 2_656 51.42(7) ?
    O19 K1 B5 . 2_656 111.08(8) ?
    O14 K1 B5 2_666 2_656 53.30(7) ?
    O13 K1 B5 2_666 2_656 100.87(7) ?
    O8 K1 B5 2_656 2_656 21.09(7) ?
    O4 K1 B5 2_556 2_656 161.47(7) ?
    B9 K1 B5 1_444 2_656 58.07(9) ?
    B9 K1 B5 2_666 2_656 41.61(9) ?
    B8 K1 B5 2_666 2_656 77.18(8) ?
    O1 K1 H1 . . 16.6(4) ?
    O17 K1 H1 1_444 . 158.9(5) ?
    O15 K1 H1 1_444 . 128.2(6) ?
    O19 K1 H1 . . 67.4(5) ?
    O14 K1 H1 2_666 . 122.9(5) ?
    O13 K1 H1 2_666 . 94.0(6) ?
    O8 K1 H1 2_656 . 104.0(6) ?
    O4 K1 H1 2_556 . 72.8(6) ?
    B9 K1 H1 1_444 . 149.0(5) ?
    B9 K1 H1 2_666 . 143.9(5) ?
    B8 K1 H1 2_666 . 112.2(5) ?
    B5 K1 H1 2_656 . 124.6(6) ?
    O1 K1 H19A . . 94.6(6) ?
    O17 K1 H19A 1_444 . 81.8(6) ?
    O15 K1 H19A 1_444 . 68.3(7) ?
    O19 K1 H19A . . 17.8(5) ?
    O14 K1 H19A 2_666 . 158.6(6) ?
    O13 K1 H19A 2_666 . 138.3(6) ?
    O8 K1 H19A 2_656 . 122.1(6) ?
    O4 K1 H19A 2_556 . 55.7(6) ?
    B9 K1 H19A 1_444 . 74.9(6) ?
    B9 K1 H19A 2_666 . 136.6(6) ?
    B8 K1 H19A 2_666 . 154.1(5) ?
    B5 K1 H19A 2_656 . 117.3(7) ?
    H1 K1 H19A . . 78.5(7) ?
    O9 K2 O3 1_554 . 141.92(7) ?
    O9 K2 O14 1_554 2_666 65.70(6) ?
    O3 K2 O14 . 2_666 105.21(6) ?
    O9 K2 O4 1_554 2_656 124.58(6) ?
    O3 K2 O4 . 2_656 92.81(6) ?
    O14 K2 O4 2_666 2_656 98.79(6) ?
    O9 K2 O8 1_554 2_656 88.70(6) ?
    O3 K2 O8 . 2_656 117.87(6) ?
    O14 K2 O8 2_666 2_656 56.20(6) ?
    O4 K2 O8 2_656 2_656 45.99(6) ?
    O9 K2 O12 1_554 2_666 72.67(6) ?
    O3 K2 O12 . 2_666 75.21(6) ?
    O14 K2 O12 2_666 2_666 47.02(6) ?
    O4 K2 O12 2_656 2_666 135.50(6) ?
    O8 K2 O12 2_656 2_666 102.11(6) ?
    O9 K2 O7 1_554 1_554 44.43(6) ?
    O3 K2 O7 . 1_554 167.31(6) ?
    O14 K2 O7 2_666 1_554 87.46(6) ?
    O4 K2 O7 2_656 1_554 84.39(6) ?
    O8 K2 O7 2_656 1_554 68.47(6) ?
    O12 K2 O7 2_666 1_554 115.24(6) ?
    O9 K2 O13 1_554 2_766 98.63(7) ?
    O3 K2 O13 . 2_766 93.83(6) ?
    O14 K2 O13 2_666 2_766 160.94(6) ?
    O4 K2 O13 2_656 2_766 80.88(6) ?
    O8 K2 O13 2_656 2_766 115.44(6) ?
    O12 K2 O13 2_666 2_766 141.42(6) ?
    O7 K2 O13 1_554 2_766 73.52(6) ?
    O9 K2 B4 1_554 1_554 21.30(7) ?
    O3 K2 B4 . 1_554 162.61(8) ?
    O14 K2 B4 2_666 1_554 72.97(8) ?
    O4 K2 B4 2_656 1_554 104.57(7) ?
    O8 K2 B4 2_656 1_554 76.05(7) ?
    O12 K2 B4 2_666 1_554 92.23(8) ?
    O7 K2 B4 1_554 1_554 23.41(7) ?
    O13 K2 B4 2_766 1_554 88.60(8) ?
    O9 K2 B8 1_554 2_666 71.35(8) ?
    O3 K2 B8 . 2_666 87.22(7) ?
    O14 K2 B8 2_666 2_666 23.57(7) ?
    O4 K2 B8 2_656 2_666 115.36(8) ?
    O8 K2 B8 2_656 2_666 77.97(7) ?
    O12 K2 B8 2_666 2_666 24.15(7) ?
    O7 K2 B8 1_554 2_666 105.18(7) ?
    O13 K2 B8 2_766 2_666 163.68(7) ?
    B4 K2 B8 1_554 2_666 85.73(9) ?
    O9 K2 K1 1_554 1_655 102.67(5) ?
    O3 K2 K1 . 1_655 110.21(5) ?
    O14 K2 K1 2_666 1_655 128.57(5) ?
    O4 K2 K1 2_656 1_655 44.62(4) ?
    O8 K2 K1 2_656 1_655 74.44(4) ?
    O12 K2 K1 2_666 1_655 174.44(5) ?
    O7 K2 K1 1_554 1_655 59.57(4) ?
    O13 K2 K1 2_766 1_655 41.24(4) ?
    B4 K2 K1 1_554 1_655 82.73(7) ?
    B8 K2 K1 2_666 1_655 151.92(6) ?
    O9 K2 K1 1_554 . 95.28(5) ?
    O3 K2 K1 . . 92.11(5) ?
    O14 K2 K1 2_666 . 33.68(4) ?
    O4 K2 K1 2_656 . 68.36(5) ?
    O8 K2 K1 2_656 . 37.13(4) ?
    O12 K2 K1 2_666 . 69.44(4) ?
    O7 K2 K1 1_554 . 98.32(4) ?
    O13 K2 K1 2_766 . 148.91(4) ?
    B4 K2 K1 1_554 . 94.67(6) ?
    B8 K2 K1 2_666 . 47.09(6) ?
    K1 K2 K1 1_655 . 108.49(2) ?
    B1 O1 K1 . . 133.0(2) ?
    B1 O1 H1 . . 118(2) ?
    K1 O1 H1 . . 105(2) ?
    B1 O2 B2 . . 118.7(3) ?
    B6 O3 B2 . . 131.3(3) ?
    B6 O3 K2 . . 114.9(2) ?
    B2 O3 K2 . . 113.08(18) ?
    B1 O4 B3 . . 122.0(3) ?
    B1 O4 K2 . 2_656 105.55(18) ?
    B3 O4 K2 . 2_656 103.33(17) ?
    B1 O4 K1 . 2_556 115.2(2) ?
    B3 O4 K1 . 2_556 111.89(18) ?
    K2 O4 K1 2_656 2_556 93.40(6) ?
    B2 O5 B3 . . 123.1(3) ?
    B4 O6 B3 . . 123.6(3) ?
    B5 O7 B4 . . 117.8(3) ?
    B5 O7 K2 . 1_556 150.4(2) ?
    B4 O7 K2 . 1_556 90.76(18) ?
    B5 O8 B3 . . 123.5(3) ?
    B5 O8 K1 . 2_656 105.5(2) ?
    B3 O8 K1 . 2_656 113.16(19) ?
    B5 O8 K2 . 2_656 105.48(19) ?
    B3 O8 K2 . 2_656 102.58(18) ?
    K1 O8 K2 2_656 2_656 104.84(6) ?
    B4 O9 K2 . 1_556 110.0(2) ?
    B4 O9 H9 . . 118(2) ?
    K2 O9 H9 1_556 . 131(2) ?
    B6 O10 B7 . . 117.7(3) ?
    B7 O11 H11 . . 118(2) ?
    B6 O12 B8 . . 122.0(3) ?
    B6 O12 K2 . 2_666 107.8(2) ?
    B8 O12 K2 . 2_666 97.29(18) ?
    B7 O13 B8 . . 121.6(3) ?
    B7 O13 K1 . 2_666 117.81(19) ?
    B8 O13 K1 . 2_666 98.63(17) ?
    B7 O13 K2 . 2_766 99.5(2) ?
    B8 O13 K2 . 2_766 124.05(19) ?
    K1 O13 K2 2_666 2_766 92.77(6) ?
    B9 O14 B8 . . 123.0(3) ?
    B9 O14 K1 . 2_666 101.92(19) ?
    B8 O14 K1 . 2_666 104.07(18) ?
    B9 O14 K2 . 2_666 111.8(2) ?
    B8 O14 K2 . 2_666 103.88(18) ?
    K1 O14 K2 2_666 2_666 111.90(7) ?
    B9 O15 B10 . . 118.2(3) ?
    B9 O15 K1 . 1_666 98.35(19) ?
    B10 O15 K1 . 1_666 142.67(19) ?
    B10 O16 B8 . . 123.4(3) ?
    B9 O17 B5 . 1_565 127.9(3) ?
    B9 O17 K1 . 1_666 98.70(19) ?
    B5 O17 K1 1_565 1_666 132.52(19) ?
    B10 O18 H18 . . 116(2) ?
    K1 O19 H19A . . 87(2) ?
    K1 O19 H19B . . 129(2) ?
    H19A O19 H19B . . 106(3) ?
    O4 B1 O1 . . 122.8(3) ?
    O4 B1 O2 . . 122.0(3) ?
    O1 B1 O2 . . 115.2(3) ?
    O5 B2 O3 . . 125.8(3) ?
    O5 B2 O2 . . 121.4(3) ?
    O3 B2 O2 . . 112.9(3) ?
    O8 B3 O4 . . 107.8(3) ?
    O8 B3 O5 . . 109.8(3) ?
    O4 B3 O5 . . 111.9(3) ?
    O8 B3 O6 . . 110.3(3) ?
    O4 B3 O6 . . 109.0(3) ?
    O5 B3 O6 . . 108.0(3) ?
    O6 B4 O9 . . 125.4(3) ?
    O6 B4 O7 . . 121.1(3) ?
    O9 B4 O7 . . 113.5(3) ?
    O6 B4 K2 . 1_556 167.7(2) ?
    O9 B4 K2 . 1_556 48.70(16) ?
    O7 B4 K2 . 1_556 65.83(16) ?
    O8 B5 O7 . . 122.7(3) ?
    O8 B5 O17 . 1_545 122.6(3) ?
    O7 B5 O17 . 1_545 114.7(3) ?
    O8 B5 K1 . 2_656 53.38(16) ?
    O7 B5 K1 . 2_656 138.7(2) ?
    O17 B5 K1 1_545 2_656 83.00(19) ?
    O12 B6 O3 . . 123.4(3) ?
    O12 B6 O10 . . 121.7(3) ?
    O3 B6 O10 . . 114.8(3) ?
    O13 B7 O11 . . 118.4(3) ?
    O13 B7 O10 . . 122.2(3) ?
    O11 B7 O10 . . 119.4(3) ?
    O13 B8 O14 . . 107.9(3) ?
    O13 B8 O12 . . 112.3(3) ?
    O14 B8 O12 . . 108.8(3) ?
    O13 B8 O16 . . 109.0(3) ?
    O14 B8 O16 . . 111.0(3) ?
    O12 B8 O16 . . 107.9(3) ?
    O13 B8 K1 . 2_666 57.03(15) ?
    O14 B8 K1 . 2_666 52.05(14) ?
    O12 B8 K1 . 2_666 136.1(2) ?
    O16 B8 K1 . 2_666 115.82(19) ?
    O13 B8 K2 . 2_666 112.4(2) ?
    O14 B8 K2 . 2_666 52.56(15) ?
    O12 B8 K2 . 2_666 58.56(15) ?
    O16 B8 K2 . 2_666 138.4(2) ?
    K1 B8 K2 2_666 2_666 85.00(8) ?
    O14 B9 O17 . . 123.1(3) ?
    O14 B9 O15 . . 122.4(3) ?
    O17 B9 O15 . . 114.4(3) ?
    O14 B9 K1 . 1_666 172.8(2) ?
    O17 B9 K1 . 1_666 57.17(16) ?
    O15 B9 K1 . 1_666 57.43(16) ?
    O14 B9 K1 . 2_666 55.40(16) ?
    O17 B9 K1 . 2_666 90.79(19) ?
    O15 B9 K1 . 2_666 123.9(2) ?
    K1 B9 K1 1_666 2_666 118.00(11) ?
    O16 B10 O18 . . 118.4(3) ?
    O16 B10 O15 . . 121.5(3) ?
    O18 B10 O15 . . 120.0(3) ?
loop_
    _geom_torsion_atom_site_label_1
    _geom_torsion_atom_site_label_2
    _geom_torsion_atom_site_label_3
    _geom_torsion_atom_site_label_4
    _geom_torsion_site_symmetry_1
    _geom_torsion_site_symmetry_2
    _geom_torsion_site_symmetry_3
    _geom_torsion_site_symmetry_4
    _geom_torsion
    _geom_torsion_publ_flag
    O1 K1 K2 O9 . . . 1_554 -171.23(7) ?
    O17 K1 K2 O9 1_444 . . 1_554 6.68(7) ?
    O15 K1 K2 O9 1_444 . . 1_554 56.06(7) ?
    O19 K1 K2 O9 . . . 1_554 126.23(9) ?
    O14 K1 K2 O9 2_666 . . 1_554 -27.88(9) ?
    O13 K1 K2 O9 2_666 . . 1_554 -81.77(7) ?
    O8 K1 K2 O9 2_656 . . 1_554 80.80(8) ?
    O4 K1 K2 O9 2_556 . . 1_554 -105.08(9) ?
    B9 K1 K2 O9 1_444 . . 1_554 31.46(8) ?
    B9 K1 K2 O9 2_666 . . 1_554 -1.60(10) ?
    B8 K1 K2 O9 2_666 . . 1_554 -58.36(9) ?
    B5 K1 K2 O9 2_656 . . 1_554 54.42(9) ?
    O1 K1 K2 O3 . . . . -28.62(7) ?
    O17 K1 K2 O3 1_444 . . . 149.28(6) ?
    O15 K1 K2 O3 1_444 . . . -161.33(6) ?
    O19 K1 K2 O3 . . . . -91.17(9) ?
    O14 K1 K2 O3 2_666 . . . 114.72(9) ?
    O13 K1 K2 O3 2_666 . . . 60.83(6) ?
    O8 K1 K2 O3 2_656 . . . -136.60(8) ?
    O4 K1 K2 O3 2_556 . . . 37.52(9) ?
    B9 K1 K2 O3 1_444 . . . 174.06(8) ?
    B9 K1 K2 O3 2_666 . . . 141.00(10) ?
    B8 K1 K2 O3 2_666 . . . 84.24(9) ?
    B5 K1 K2 O3 2_656 . . . -162.98(9) ?
    O1 K1 K2 O14 . . . 2_666 -143.35(9) ?
    O17 K1 K2 O14 1_444 . . 2_666 34.55(9) ?
    O15 K1 K2 O14 1_444 . . 2_666 83.94(9) ?
    O19 K1 K2 O14 . . . 2_666 154.10(11) ?
    O13 K1 K2 O14 2_666 . . 2_666 -53.89(9) ?
    O8 K1 K2 O14 2_656 . . 2_666 108.68(10) ?
    O4 K1 K2 O14 2_556 . . 2_666 -77.20(10) ?
    B9 K1 K2 O14 1_444 . . 2_666 59.34(10) ?
    B9 K1 K2 O14 2_666 . . 2_666 26.28(11) ?
    B8 K1 K2 O14 2_666 . . 2_666 -30.49(10) ?
    B5 K1 K2 O14 2_656 . . 2_666 82.30(11) ?
    O1 K1 K2 O4 . . . 2_656 63.57(7) ?
    O17 K1 K2 O4 1_444 . . 2_656 -118.53(6) ?
    O15 K1 K2 O4 1_444 . . 2_656 -69.14(6) ?
    O19 K1 K2 O4 . . . 2_656 1.02(9) ?
    O14 K1 K2 O4 2_666 . . 2_656 -153.08(9) ?
    O13 K1 K2 O4 2_666 . . 2_656 153.02(6) ?
    O8 K1 K2 O4 2_656 . . 2_656 -44.41(8) ?
    O4 K1 K2 O4 2_556 . . 2_656 129.71(10) ?
    B9 K1 K2 O4 1_444 . . 2_656 -93.75(8) ?
    B9 K1 K2 O4 2_666 . . 2_656 -126.81(10) ?
    B8 K1 K2 O4 2_666 . . 2_656 176.43(9) ?
    B5 K1 K2 O4 2_656 . . 2_656 -70.79(9) ?
    O1 K1 K2 O8 . . . 2_656 107.97(9) ?
    O17 K1 K2 O8 1_444 . . 2_656 -74.12(8) ?
    O15 K1 K2 O8 1_444 . . 2_656 -24.74(8) ?
    O19 K1 K2 O8 . . . 2_656 45.42(10) ?
    O14 K1 K2 O8 2_666 . . 2_656 -108.68(10) ?
    O13 K1 K2 O8 2_666 . . 2_656 -162.57(8) ?
    O4 K1 K2 O8 2_556 . . 2_656 174.12(10) ?
    B9 K1 K2 O8 1_444 . . 2_656 -49.34(9) ?
    B9 K1 K2 O8 2_666 . . 2_656 -82.40(11) ?
    B8 K1 K2 O8 2_666 . . 2_656 -139.17(10) ?
    B5 K1 K2 O8 2_656 . . 2_656 -26.38(10) ?
    O1 K1 K2 O12 . . . 2_666 -101.97(7) ?
    O17 K1 K2 O12 1_444 . . 2_666 75.94(6) ?
    O15 K1 K2 O12 1_444 . . 2_666 125.32(6) ?
    O19 K1 K2 O12 . . . 2_666 -164.51(9) ?
    O14 K1 K2 O12 2_666 . . 2_666 41.38(8) ?
    O13 K1 K2 O12 2_666 . . 2_666 -12.51(6) ?
    O8 K1 K2 O12 2_656 . . 2_666 150.06(8) ?
    O4 K1 K2 O12 2_556 . . 2_666 -35.82(8) ?
    B9 K1 K2 O12 1_444 . . 2_666 100.72(8) ?
    B9 K1 K2 O12 2_666 . . 2_666 67.66(9) ?
    B8 K1 K2 O12 2_666 . . 2_666 10.89(9) ?
    B5 K1 K2 O12 2_656 . . 2_666 123.68(9) ?
    O1 K1 K2 O7 . . . 1_554 144.12(7) ?
    O17 K1 K2 O7 1_444 . . 1_554 -37.98(6) ?
    O15 K1 K2 O7 1_444 . . 1_554 11.41(6) ?
    O19 K1 K2 O7 . . . 1_554 81.57(9) ?
    O14 K1 K2 O7 2_666 . . 1_554 -72.53(8) ?
    O13 K1 K2 O7 2_666 . . 1_554 -126.43(6) ?
    O8 K1 K2 O7 2_656 . . 1_554 36.14(8) ?
    O4 K1 K2 O7 2_556 . . 1_554 -149.74(8) ?
    B9 K1 K2 O7 1_444 . . 1_554 -13.20(8) ?
    B9 K1 K2 O7 2_666 . . 1_554 -46.26(9) ?
    B8 K1 K2 O7 2_666 . . 1_554 -103.02(9) ?
    B5 K1 K2 O7 2_656 . . 1_554 9.76(9) ?
    O1 K1 K2 O13 . . . 2_766 72.35(10) ?
    O17 K1 K2 O13 1_444 . . 2_766 -109.75(9) ?
    O15 K1 K2 O13 1_444 . . 2_766 -60.36(9) ?
    O19 K1 K2 O13 . . . 2_766 9.80(12) ?
    O14 K1 K2 O13 2_666 . . 2_766 -144.30(11) ?
    O13 K1 K2 O13 2_666 . . 2_766 161.81(12) ?
    O8 K1 K2 O13 2_656 . . 2_766 -35.62(10) ?
    O4 K1 K2 O13 2_556 . . 2_766 138.49(10) ?
    B9 K1 K2 O13 1_444 . . 2_766 -84.97(11) ?
    B9 K1 K2 O13 2_666 . . 2_766 -118.03(12) ?
    B8 K1 K2 O13 2_666 . . 2_766 -174.79(12) ?
    B5 K1 K2 O13 2_656 . . 2_766 -62.00(11) ?
    O1 K1 K2 B4 . . . 1_554 167.40(8) ?
    O17 K1 K2 B4 1_444 . . 1_554 -14.70(8) ?
    O15 K1 K2 B4 1_444 . . 1_554 34.69(8) ?
    O19 K1 K2 B4 . . . 1_554 104.85(10) ?
    O14 K1 K2 B4 2_666 . . 1_554 -49.25(10) ?
    O13 K1 K2 B4 2_666 . . 1_554 -103.14(8) ?
    O8 K1 K2 B4 2_656 . . 1_554 59.43(9) ?
    O4 K1 K2 B4 2_556 . . 1_554 -126.46(9) ?
    B9 K1 K2 B4 1_444 . . 1_554 10.08(9) ?
    B9 K1 K2 B4 2_666 . . 1_554 -22.97(11) ?
    B8 K1 K2 B4 2_666 . . 1_554 -79.74(10) ?
    B5 K1 K2 B4 2_656 . . 1_554 33.05(10) ?
    O1 K1 K2 B8 . . . 2_666 -112.86(10) ?
    O17 K1 K2 B8 1_444 . . 2_666 65.04(9) ?
    O15 K1 K2 B8 1_444 . . 2_666 114.43(9) ?
    O19 K1 K2 B8 . . . 2_666 -175.41(11) ?
    O14 K1 K2 B8 2_666 . . 2_666 30.49(10) ?
    O13 K1 K2 B8 2_666 . . 2_666 -23.40(9) ?
    O8 K1 K2 B8 2_656 . . 2_666 139.17(10) ?
    O4 K1 K2 B8 2_556 . . 2_666 -46.71(11) ?
    B9 K1 K2 B8 1_444 . . 2_666 89.82(11) ?
    B9 K1 K2 B8 2_666 . . 2_666 56.77(11) ?
    B5 K1 K2 B8 2_656 . . 2_666 112.79(11) ?
    O1 K1 K2 K1 . . . 1_655 83.51(6) ?
    O17 K1 K2 K1 1_444 . . 1_655 -98.58(5) ?
    O15 K1 K2 K1 1_444 . . 1_655 -49.20(5) ?
    O19 K1 K2 K1 . . . 1_655 20.96(9) ?
    O14 K1 K2 K1 2_666 . . 1_655 -133.14(8) ?
    O13 K1 K2 K1 2_666 . . 1_655 172.97(5) ?
    O8 K1 K2 K1 2_656 . . 1_655 -24.46(7) ?
    O4 K1 K2 K1 2_556 . . 1_655 149.66(7) ?
    B9 K1 K2 K1 1_444 . . 1_655 -73.80(7) ?
    B9 K1 K2 K1 2_666 . . 1_655 -106.86(9) ?
    B8 K1 K2 K1 2_666 . . 1_655 -163.63(8) ?
    B5 K1 K2 K1 2_656 . . 1_655 -50.84(8) ?
    O17 K1 O1 B1 1_444 . . . -125.6(7) ?
    O15 K1 O1 B1 1_444 . . . 125.2(3) ?
    O19 K1 O1 B1 . . . . 176.7(3) ?
    O14 K1 O1 B1 2_666 . . . 10.5(3) ?
    O13 K1 O1 B1 2_666 . . . -32.4(3) ?
    O8 K1 O1 B1 2_656 . . . 67.0(3) ?
    O4 K1 O1 B1 2_556 . . . -115.6(3) ?
    B9 K1 O1 B1 1_444 . . . 129.0(3) ?
    B9 K1 O1 B1 2_666 . . . 21.2(3) ?
    B8 K1 O1 B1 2_666 . . . -12.7(3) ?
    B5 K1 O1 B1 2_656 . . . 67.1(3) ?
    O9 K2 O3 B6 1_554 . . . -58.7(2) ?
    O14 K2 O3 B6 2_666 . . . -128.5(2) ?
    O4 K2 O3 B6 2_656 . . . 131.6(2) ?
    O8 K2 O3 B6 2_656 . . . 172.0(2) ?
    O12 K2 O3 B6 2_666 . . . -91.9(2) ?
    O7 K2 O3 B6 1_554 . . . 54.7(4) ?
    O13 K2 O3 B6 2_766 . . . 50.5(2) ?
    B4 K2 O3 B6 1_554 . . . -47.0(4) ?
    B8 K2 O3 B6 2_666 . . . -113.1(2) ?
    K1 K2 O3 B6 1_655 . . . 89.4(2) ?
    K1 K2 O3 B6 . . . . -160.0(2) ?
    O9 K2 O3 B2 1_554 . . . 130.2(2) ?
    O14 K2 O3 B2 2_666 . . . 60.3(2) ?
    O4 K2 O3 B2 2_656 . . . -39.5(2) ?
    O8 K2 O3 B2 2_656 . . . 0.9(2) ?
    O12 K2 O3 B2 2_666 . . . 97.0(2) ?
    O7 K2 O3 B2 1_554 . . . -116.4(3) ?
    O13 K2 O3 B2 2_766 . . . -120.6(2) ?
    B4 K2 O3 B2 1_554 . . . 141.9(3) ?
    B8 K2 O3 B2 2_666 . . . 75.7(2) ?
    K1 K2 O3 B2 1_655 . . . -81.7(2) ?
    K1 K2 O3 B2 . . . . 28.9(2) ?
    B3 O4 B1 O1 . . . . 168.5(3) ?
    K2 O4 B1 O1 2_656 . . . 51.4(4) ?
    K1 O4 B1 O1 2_556 . . . -50.1(4) ?
    B3 O4 B1 O2 . . . . -10.9(5) ?
    K2 O4 B1 O2 2_656 . . . -128.0(3) ?
    K1 O4 B1 O2 2_556 . . . 130.5(3) ?
    K1 O1 B1 O4 . . . . 157.5(2) ?
    K1 O1 B1 O2 . . . . -23.0(4) ?
    B2 O2 B1 O4 . . . . 4.9(5) ?
    B2 O2 B1 O1 . . . . -174.6(3) ?
    B3 O5 B2 O3 . . . . 173.0(3) ?
    B3 O5 B2 O2 . . . . -6.7(5) ?
    B6 O3 B2 O5 . . . . -12.3(6) ?
    K2 O3 B2 O5 . . . . 156.9(3) ?
    B6 O3 B2 O2 . . . . 167.4(3) ?
    K2 O3 B2 O2 . . . . -23.3(3) ?
    B1 O2 B2 O5 . . . . 3.9(4) ?
    B1 O2 B2 O3 . . . . -175.8(3) ?
    B5 O8 B3 O4 . . . . -123.3(3) ?
    K1 O8 B3 O4 2_656 . . . 107.5(2) ?
    K2 O8 B3 O4 2_656 . . . -4.9(3) ?
    B5 O8 B3 O5 . . . . 114.5(3) ?
    K1 O8 B3 O5 2_656 . . . -14.7(3) ?
    K2 O8 B3 O5 2_656 . . . -127.1(2) ?
    B5 O8 B3 O6 . . . . -4.4(4) ?
    K1 O8 B3 O6 2_656 . . . -133.6(2) ?
    K2 O8 B3 O6 2_656 . . . 114.0(2) ?
    B1 O4 B3 O8 . . . . -113.3(3) ?
    K2 O4 B3 O8 2_656 . . . 5.0(3) ?
    K1 O4 B3 O8 2_556 . . . 104.2(2) ?
    B1 O4 B3 O5 . . . . 7.6(4) ?
    K2 O4 B3 O5 2_656 . . . 125.8(2) ?
    K1 O4 B3 O5 2_556 . . . -134.9(2) ?
    B1 O4 B3 O6 . . . . 126.9(3) ?
    K2 O4 B3 O6 2_656 . . . -114.8(2) ?
    K1 O4 B3 O6 2_556 . . . -15.6(3) ?
    B2 O5 B3 O8 . . . . 120.7(3) ?
    B2 O5 B3 O4 . . . . 1.0(4) ?
    B2 O5 B3 O6 . . . . -118.9(3) ?
    B4 O6 B3 O8 . . . . 11.5(4) ?
    B4 O6 B3 O4 . . . . 129.8(3) ?
    B4 O6 B3 O5 . . . . -108.5(3) ?
    B3 O6 B4 O9 . . . . 169.7(3) ?
    B3 O6 B4 O7 . . . . -11.6(5) ?
    B3 O6 B4 K2 . . . 1_556 -132.9(10) ?
    K2 O9 B4 O6 1_556 . . . 166.1(3) ?
    K2 O9 B4 O7 1_556 . . . -12.7(3) ?
    B5 O7 B4 O6 . . . . 3.3(5) ?
    K2 O7 B4 O6 1_556 . . . -168.5(3) ?
    B5 O7 B4 O9 . . . . -177.9(3) ?
    K2 O7 B4 O9 1_556 . . . 10.4(3) ?
    B5 O7 B4 K2 . . . 1_556 171.7(3) ?
    B3 O8 B5 O7 . . . . -2.9(5) ?
    K1 O8 B5 O7 2_656 . . . 129.4(3) ?
    K2 O8 B5 O7 2_656 . . . -119.9(3) ?
    B3 O8 B5 O17 . . . 1_545 178.6(3) ?
    K1 O8 B5 O17 2_656 . . 1_545 -49.1(4) ?
    K2 O8 B5 O17 2_656 . . 1_545 61.6(3) ?
    B3 O8 B5 K1 . . . 2_656 -132.3(3) ?
    K2 O8 B5 K1 2_656 . . 2_656 110.65(13) ?
    B4 O7 B5 O8 . . . . 3.9(5) ?
    K2 O7 B5 O8 1_556 . . . 166.9(2) ?
    B4 O7 B5 O17 . . . 1_545 -177.5(3) ?
    K2 O7 B5 O17 1_556 . . 1_545 -14.5(6) ?
    B4 O7 B5 K1 . . . 2_656 73.8(4) ?
    K2 O7 B5 K1 1_556 . . 2_656 -123.2(3) ?
    B8 O12 B6 O3 . . . . 165.6(3) ?
    K2 O12 B6 O3 2_666 . . . -83.5(3) ?
    B8 O12 B6 O10 . . . . -17.2(5) ?
    K2 O12 B6 O10 2_666 . . . 93.8(3) ?
    B2 O3 B6 O12 . . . . -15.1(6) ?
    K2 O3 B6 O12 . . . . 175.8(2) ?
    B2 O3 B6 O10 . . . . 167.5(3) ?
    K2 O3 B6 O10 . . . . -1.6(4) ?
    B7 O10 B6 O12 . . . . 6.3(5) ?
    B7 O10 B6 O3 . . . . -176.2(3) ?
    B8 O13 B7 O11 . . . . 169.1(3) ?
    K1 O13 B7 O11 2_666 . . . 47.5(4) ?
    K2 O13 B7 O11 2_766 . . . -50.7(3) ?
    B8 O13 B7 O10 . . . . -11.6(5) ?
    K1 O13 B7 O10 2_666 . . . -133.2(3) ?
    K2 O13 B7 O10 2_766 . . . 128.6(3) ?
    B6 O10 B7 O13 . . . . 8.2(5) ?
    B6 O10 B7 O11 . . . . -172.5(3) ?
    B7 O13 B8 O14 . . . . -118.7(3) ?
    K1 O13 B8 O14 2_666 . . . 11.6(3) ?
    K2 O13 B8 O14 2_766 . . . 110.9(2) ?
    B7 O13 B8 O12 . . . . 1.2(4) ?
    K1 O13 B8 O12 2_666 . . . 131.5(2) ?
    K2 O13 B8 O12 2_766 . . . -129.2(2) ?
    B7 O13 B8 O16 . . . . 120.7(3) ?
    K1 O13 B8 O16 2_666 . . . -109.0(2) ?
    K2 O13 B8 O16 2_766 . . . -9.7(3) ?
    B7 O13 B8 K1 . . . 2_666 -130.3(3) ?
    K2 O13 B8 K1 2_766 . . 2_666 99.29(16) ?
    B7 O13 B8 K2 . . . 2_666 -62.6(3) ?
    K1 O13 B8 K2 2_666 . . 2_666 67.70(15) ?
    K2 O13 B8 K2 2_766 . . 2_666 166.99(8) ?
    B9 O14 B8 O13 . . . . -127.0(3) ?
    K1 O14 B8 O13 2_666 . . . -12.4(3) ?
    K2 O14 B8 O13 2_666 . . . 104.9(2) ?
    B9 O14 B8 O12 . . . . 110.9(3) ?
    K1 O14 B8 O12 2_666 . . . -134.4(2) ?
    K2 O14 B8 O12 2_666 . . . -17.1(3) ?
    B9 O14 B8 O16 . . . . -7.6(4) ?
    K1 O14 B8 O16 2_666 . . . 107.0(2) ?
    K2 O14 B8 O16 2_666 . . . -135.7(2) ?
    B9 O14 B8 K1 . . . 2_666 -114.6(3) ?
    K2 O14 B8 K1 2_666 . . 2_666 117.26(12) ?
    B9 O14 B8 K2 . . . 2_666 128.1(3) ?
    K1 O14 B8 K2 2_666 . . 2_666 -117.26(12) ?
    B6 O12 B8 O13 . . . . 12.9(4) ?
    K2 O12 B8 O13 2_666 . . . -103.4(2) ?
    B6 O12 B8 O14 . . . . 132.3(3) ?
    K2 O12 B8 O14 2_666 . . . 15.9(2) ?
    B6 O12 B8 O16 . . . . -107.2(3) ?
    K2 O12 B8 O16 2_666 . . . 136.4(2) ?
    B6 O12 B8 K1 . . . 2_666 77.9(4) ?
    K2 O12 B8 K1 2_666 . . 2_666 -38.4(3) ?
    B6 O12 B8 K2 . . . 2_666 116.4(3) ?
    B10 O16 B8 O13 . . . . 127.4(3) ?
    B10 O16 B8 O14 . . . . 8.7(4) ?
    B10 O16 B8 O12 . . . . -110.5(3) ?
    B10 O16 B8 K1 . . . 2_666 65.6(3) ?
    B10 O16 B8 K2 . . . 2_666 -48.0(4) ?
    B8 O14 B9 O17 . . . . -179.7(3) ?
    K1 O14 B9 O17 2_666 . . . 64.6(3) ?
    K2 O14 B9 O17 2_666 . . . -55.1(4) ?
    B8 O14 B9 O15 . . . . 4.2(5) ?
    K1 O14 B9 O15 2_666 . . . -111.5(3) ?
    K2 O14 B9 O15 2_666 . . . 128.9(3) ?
    B8 O14 B9 K1 . . . 1_666 90.4(19) ?
    K1 O14 B9 K1 2_666 . . 1_666 -25(2) ?
    K2 O14 B9 K1 2_666 . . 1_666 -145.0(19) ?
    B8 O14 B9 K1 . . . 2_666 115.7(3) ?
    K2 O14 B9 K1 2_666 . . 2_666 -119.68(15) ?
    B5 O17 B9 O14 1_565 . . . -1.0(5) ?
    K1 O17 B9 O14 1_666 . . . -171.4(3) ?
    B5 O17 B9 O15 1_565 . . . 175.3(3) ?
    K1 O17 B9 O15 1_666 . . . 4.9(3) ?
    B5 O17 B9 K1 1_565 . . 1_666 170.3(3) ?
    B5 O17 B9 K1 1_565 . . 2_666 47.0(3) ?
    K1 O17 B9 K1 1_666 . . 2_666 -123.35(8) ?
    B10 O15 B9 O14 . . . . -0.8(5) ?
    K1 O15 B9 O14 1_666 . . . 171.4(3) ?
    B10 O15 B9 O17 . . . . -177.1(3) ?
    K1 O15 B9 O17 1_666 . . . -4.9(3) ?
    B10 O15 B9 K1 . . . 1_666 -172.2(3) ?
    B10 O15 B9 K1 . . . 2_666 -68.3(3) ?
    K1 O15 B9 K1 1_666 . . 2_666 103.98(19) ?
    B8 O16 B10 O18 . . . . 175.3(3) ?
    B8 O16 B10 O15 . . . . -6.3(5) ?
    B9 O15 B10 O16 . . . . 1.8(5) ?
    K1 O15 B10 O16 1_666 . . . -165.4(2) ?
    B9 O15 B10 O18 . . . . -179.8(3) ?
    K1 O15 B10 O18 1_666 . . . 13.0(5) ?
loop_
    _geom_hbond_atom_site_label_D
    _geom_hbond_atom_site_label_H
    _geom_hbond_atom_site_label_A
    _geom_hbond_site_symmetry_A
    _geom_hbond_distance_DH
    _geom_hbond_distance_HA
    _geom_hbond_distance_DA
    _geom_hbond_angle_DHA
    O1 H1 O11 1_445 0.881(18) 1.76(2) 2.599(3) 159(3)
    O9 H9 O18 1_455 0.865(18) 1.98(2) 2.797(3) 157(3)
    O11 H11 O19 1_665 0.918(18) 1.651(19) 2.553(3) 167(3)
    O18 H18 O5 2_767 0.892(18) 2.10(2) 2.940(3) 157(3)
    O18 H18 O12 2_767 0.892(18) 2.66(3) 3.193(3) 119(3)
    O19 H19A O6 2_556 0.90(2) 1.79(3) 2.678(3) 169(3)
    O19 H19B O16 2_656 0.91(2) 1.79(3) 2.696(3) 173(3)
data_global
_journal_date_recd_electronic     2011-09-09
_journal_date_accepted     2011-09-23
_journal_name_full     'Acta Crystallographica, Section E'
_journal_year     2011
_journal_volume     67
_journal_issue     10
_journal_page_first     i57
_journal_page_last     i57
_journal_paper_category     QI
_journal_coeditor_code     RU2014
_publ_contact_author
;
Yi-Hong Gao
College of Chemistry & Chemical Engineering
Xianyang Nomal University
Xianyang 712000
P.R. China
;
_publ_contact_author_email     shanxiab@163.com
_publ_contact_author_fax      8691033720409
_publ_contact_author_phone      8691033720409
_publ_section_title
;
Potassium decaborate monohydrate
;
loop_
    _publ_author_name
    _publ_author_address
    'Yi-Hong Gao'
;
College of Chemistry & Chemical Engineering
Xianyang Nomal University
Xianyang 712000
People's Republic of China
;
