# Supplementary material for: Potassium deca­borate monohydrate
Source: Acta Crystallogr Sect E Struct Rep Online. 2011 Sep 30;67(Pt 10):i57. doi: 10.1107/S1600536811039109 (PMC3201280; doi:10.1107/S1600536811039109)
Supplement: Supplementary file 2 [file e-67-00i57-Isup2.hkl]

# 
# h,k,l, Fc-squared, Fo-squared, sigma(Fo-squared) and status flag 
# 
data_I
_shelx_title ' lzh1 in P-1' 
_shelx_refln_list_code          4 
_shelx_F_calc_maximum      140.85 
_exptl_crystal_F_000       492.00 
_reflns_d_resolution_high  0.7961 
 
loop_ 
 _symmetry_equiv_pos_as_xyz 
 'x, y, z' 
 '-x, -y, -z' 
 
_cell_length_a     7.5612 
_cell_length_b     9.2236 
_cell_length_c    11.7298 
_cell_angle_alpha  99.038 
_cell_angle_beta  106.595 
_cell_angle_gamma  91.314 
 
_shelx_F_squared_multiplier     1.000 
 
loop_ 
 _refln_index_h 
 _refln_index_k 
 _refln_index_l 
 _refln_F_squared_calc 
 _refln_F_squared_meas 
 _refln_F_squared_sigma 
 _refln_observed_status 
   1   0   0       18.07       12.32      4.51 o 
   2   0   0     5916.60     5220.35    104.57 o 
   3   0   0      855.40      832.87     22.78 o 
   4   0   0       67.49       73.38     10.01 o 
   5   0   0     4822.79     4882.20    123.52 o 
   6   0   0        7.86       -5.67     19.01 o 
   7   0   0       59.67       51.68     24.75 o 
   8   0   0        5.61       -4.95     23.17 o 
   9   0   0      103.15      105.35     37.03 o 
  -9   1   0       18.60       24.36     28.91 o 
  -8   1   0        0.34      -18.81     18.81 o 
  -7   1   0       79.41       98.81     30.89 o 
  -6   1   0      703.20      664.01     49.62 o 
  -5   1   0      134.56      161.77     17.41 o 
  -4   1   0        0.57        5.62      5.92 o 
  -3   1   0      470.45      455.23     23.10 o 
  -2   1   0     5677.06     5288.07     76.51 o 
  -1   1   0      110.15      109.70      4.35 o 
   0   1   0      941.05      840.55     11.84 o 
   1   1   0      889.52      794.18     12.38 o 
   2   1   0     1916.79     1775.89     26.50 o 
   3   1   0     2243.20     2129.67     34.32 o 
   4   1   0      548.98      605.13     23.12 o 
   5   1   0      642.55      700.54     32.27 o 
   6   1   0     1896.26     1928.96    105.55 o 
   7   1   0        0.06       12.87     19.21 o 
   8   1   0       74.83       16.04     26.34 o 
  -9   2   0       50.04       17.23     30.50 o 
  -8   2   0       38.10       42.38     29.51 o 
  -7   2   0      757.24      714.08     72.48 o 
  -6   2   0      606.52      601.40     51.78 o 
  -5   2   0      275.98      254.69     22.44 o 
  -4   2   0      102.31       81.22      9.98 o 
  -3   2   0       44.21       36.80      4.99 o 
  -2   2   0    14447.11    14864.50    169.69 o 
  -1   2   0     2406.64     2264.54     33.83 o 
   0   2   0     1719.69     1539.63     22.14 o 
   1   2   0     1549.15     1367.93     21.64 o 
   2   2   0     9175.67     9784.37    115.47 o 
   3   2   0      369.57      310.30     14.28 o 
   4   2   0      713.34      676.17     18.27 o 
   5   2   0        9.31       12.84     13.44 o 
   6   2   0      384.85      411.30     54.26 o 
   7   2   0      805.14      794.68     78.42 o 
   8   2   0        5.50       26.93     28.32 o 
  -8   3   0      382.42      266.94     50.89 o 
  -7   3   0      255.28      275.45     46.34 o 
  -6   3   0      623.42      630.09     50.60 o 
  -5   3   0        2.05        2.20     12.41 o 
  -4   3   0      866.31      893.82     21.81 o 
  -3   3   0      940.74      886.60     21.43 o 
  -2   3   0        0.59        0.75      3.43 o 
  -1   3   0     1948.78     1803.86     30.60 o 
   0   3   0     2957.28     2867.35     44.04 o 
   1   3   0     1514.50     1402.83     24.28 o 
   2   3   0     5918.65     5966.57     79.02 o 
   3   3   0     1162.18     1279.09     26.79 o 
   4   3   0      806.24      809.52     21.75 o 
   5   3   0        7.57        7.21     12.30 o 
   6   3   0      632.99      755.66     77.23 o 
   7   3   0        8.02       22.57     27.92 o 
   8   3   0        3.78      -22.18     27.33 o 
  -8   4   0      425.29      476.45     67.33 o 
  -7   4   0      771.17      678.63     76.64 o 
  -6   4   0       18.82       -2.71     17.48 o 
  -5   4   0     1330.61     1334.32     39.49 o 
  -4   4   0     2553.65     2729.83     61.33 o 
  -3   4   0      127.26      137.83      8.29 o 
  -2   4   0      750.80      715.61     17.46 o 
  -1   4   0      207.98      184.76     12.15 o 
   0   4   0     3215.57     3143.57     63.32 o 
   1   4   0       78.45      112.83      8.32 o 
   2   4   0      346.84      337.60     16.94 o 
   3   4   0       71.95       60.16      7.24 o 
   4   4   0      227.59      247.11     17.78 o 
   5   4   0      916.20      982.53     40.90 o 
   6   4   0      379.74      381.59     60.99 o 
   7   4   0      673.59      679.82     84.16 o 
   8   4   0       84.42       79.80     39.61 o 
  -8   5   0       39.73       75.65     41.39 o 
  -7   5   0       23.28        4.75     25.55 o 
  -6   5   0      418.00      426.15     20.22 o 
  -5   5   0       92.90       77.13     15.86 o 
  -4   5   0      175.22      197.54     19.69 o 
  -3   5   0     2384.83     2472.38     46.05 o 
  -2   5   0        0.18       -4.63      4.65 o 
  -1   5   0        0.19       -1.02      5.25 o 
   0   5   0      113.72      126.91     10.48 o 
   1   5   0       88.74       88.43     11.18 o 
   2   5   0       86.10       86.12      9.20 o 
   3   5   0      932.76      930.95     25.36 o 
   4   5   0      218.59      205.12     21.55 o 
   5   5   0      850.64      847.86     49.27 o 
   6   5   0       71.87       27.33     34.65 o 
   7   5   0        0.51      -19.01     28.52 o 
  -8   6   0        7.37       -9.70     27.53 o 
  -7   6   0      241.03      333.28     64.75 o 
  -6   6   0      859.90      785.94     47.82 o 
  -5   6   0     1840.85     1856.86     68.33 o 
  -4   6   0     1776.26     1675.26     48.87 o 
  -3   6   0      291.58      282.18     18.04 o 
  -2   6   0      599.40      597.54     29.56 o 
  -1   6   0        3.64        6.00      6.49 o 
   0   6   0      917.09      980.92     28.67 o 
   1   6   0      249.22      279.94     18.97 o 
   2   6   0       15.12       12.00      8.47 o 
   3   6   0       15.16       11.70      9.22 o 
   4   6   0      104.92       81.42     21.59 o 
   5   6   0      143.60       80.28     22.67 o 
   6   6   0       89.10       79.04     19.36 o 
   7   6   0       63.71       38.02     42.18 o 
  -7   7   0       20.94       45.74     37.43 o 
  -6   7   0      217.81      227.38     32.67 o 
  -5   7   0      320.47      335.79     79.51 o 
  -4   7   0       89.26      110.53     15.96 o 
  -3   7   0      133.38      147.06     32.50 o 
  -2   7   0        5.76        5.55      8.53 o 
  -1   7   0      347.92      323.19     21.16 o 
   0   7   0      294.59      332.34     20.32 o 
   1   7   0      741.20      787.26     33.88 o 
   2   7   0        1.30        7.26     10.06 o 
   3   7   0      494.07      511.85     50.26 o 
   4   7   0      853.29      868.40    101.59 o 
   5   7   0        0.77      -16.22     16.22 o 
   6   7   0       38.22       38.43     21.65 o 
  -6   8   0      496.09      506.60     50.18 o 
  -5   8   0       34.43       33.65     22.15 o 
  -4   8   0       45.15       23.37     14.73 o 
  -3   8   0      143.64      131.34     19.38 o 
  -2   8   0      758.46      791.16     62.15 o 
  -1   8   0     2018.69     1974.51     52.27 o 
   0   8   0        2.42       -3.81      9.69 o 
   1   8   0      111.27      114.11     19.87 o 
   2   8   0     1691.66     1507.66     92.11 o 
   3   8   0       41.79       34.41     15.01 o 
   4   8   0       19.73       27.63     13.32 o 
   5   8   0      131.50      172.85     35.63 o 
   6   8   0       35.69      -14.06     42.97 o 
  -6   9   0      297.26      322.88     45.31 o 
  -5   9   0      188.41      184.90     21.59 o 
  -4   9   0        8.60       -6.63     14.87 o 
  -3   9   0     1797.06     1873.98     74.02 o 
  -2   9   0       34.60       25.11     27.06 o 
  -1   9   0      151.59      159.95     23.11 o 
   0   9   0      452.54      496.28     38.76 o 
   1   9   0      101.93      105.97     23.50 o 
   2   9   0      439.07      477.65     41.86 o 
   3   9   0       35.57       25.98     17.16 o 
   4   9   0       29.44       37.13     20.37 o 
   5   9   0      113.16       77.88     32.11 o 
  -4  10   0        0.69       -2.19     18.02 o 
  -3  10   0        6.39        6.32     22.36 o 
  -2  10   0      439.39      425.24     50.80 o 
  -1  10   0      255.37      285.08     44.56 o 
   0  10   0     4573.87     5058.89    148.11 o 
   1  10   0      234.19      276.19     53.57 o 
   2  10   0      245.09      320.93     57.13 o 
   3  10   0      226.66      109.71     46.34 o 
  -2  11   0      142.49      176.44     58.22 o 
  -1  11   0       43.41        9.83     28.12 o 
   0  11   0      389.91      451.47     52.85 o 
   1  11   0        8.74       57.82     47.92 o 
  -2 -11   1       36.71      127.92     53.27 o 
  -1 -11   1        4.46       20.40     41.78 o 
   0 -11   1       91.78      104.71     29.96 o 
   1 -11   1       84.52       55.14     30.31 o 
   2 -11   1        1.62       -1.98     43.76 o 
   3 -11   1       15.64       58.62     40.60 o 
  -4 -10   1      163.24      161.27     23.33 o 
  -3 -10   1       24.05       43.35     22.12 o 
  -2 -10   1      276.52      257.07     37.48 o 
  -1 -10   1       10.71       13.66     25.35 o 
   0 -10   1       51.04       40.35     39.66 o 
   1 -10   1       29.17       -7.19     17.70 o 
   2 -10   1      137.14      141.47     37.09 o 
   3 -10   1       11.74       15.57     22.12 o 
   4 -10   1        6.77        5.86     18.65 o 
  -5  -9   1       44.22       17.35     24.23 o 
  -4  -9   1       70.01       36.20     14.87 o 
  -3  -9   1       38.31       44.28     20.93 o 
  -2  -9   1       13.22       -9.65     15.59 o 
  -1  -9   1      156.39      234.63     27.13 o 
   0  -9   1       48.68       52.20     17.25 o 
   1  -9   1      245.60      276.81     28.61 o 
   2  -9   1        0.67      -13.97     13.97 o 
   3  -9   1        0.05       12.06     17.70 o 
   4  -9   1        5.87       -4.12     15.06 o 
   5  -9   1       97.54      111.25     19.54 o 
  -6  -8   1       44.95       40.33     22.57 o 
  -5  -8   1      358.73      461.67     52.08 o 
  -4  -8   1       17.71       15.23     11.59 o 
  -3  -8   1       21.08       13.18     20.65 o 
  -2  -8   1      570.67      526.05     39.56 o 
  -1  -8   1       46.49       48.66     14.25 o 
   0  -8   1      186.27      177.13     21.18 o 
   1  -8   1       11.45        8.53     10.42 o 
   2  -8   1      987.68     1021.63     51.92 o 
   3  -8   1        3.52       10.17     13.25 o 
   4  -8   1      224.49      220.81     30.39 o 
   5  -8   1       11.61       21.79     11.53 o 
   6  -8   1       46.86       49.28     49.80 o 
  -7  -7   1      237.96      235.85     63.17 o 
  -6  -7   1      215.35      192.48     58.42 o 
  -5  -7   1      149.34      147.11     70.00 o 
  -4  -7   1      116.11      132.17     32.38 o 
  -3  -7   1      180.21      125.23     20.96 o 
  -2  -7   1     3056.41     3196.12     74.87 o 
  -1  -7   1      192.00      198.50     24.12 o 
   0  -7   1     1066.24     1112.01     35.06 o 
   1  -7   1      444.39      420.16     22.33 o 
   2  -7   1      332.87      336.45     21.66 o 
   3  -7   1      471.80      456.86     36.01 o 
   4  -7   1      412.78      363.06     26.66 o 
   5  -7   1      178.44      128.70     26.75 o 
   6  -7   1        7.34       11.90     17.45 o 
   7  -7   1       82.69       96.81     16.44 o 
  -7  -6   1       24.71       15.05     35.64 o 
  -6  -6   1      619.59      545.16     77.23 o 
  -5  -6   1      286.10      240.67     29.68 o 
  -4  -6   1      105.74      103.42     22.17 o 
  -3  -6   1      179.13      181.69     28.87 o 
  -2  -6   1      743.81      839.38     33.47 o 
  -1  -6   1      618.06      645.79     23.95 o 
   0  -6   1     1813.67     1832.20     48.89 o 
   1  -6   1       20.72        8.41      6.63 o 
   2  -6   1      203.34      202.94     15.03 o 
   3  -6   1     2755.40     2638.41     61.91 o 
   4  -6   1     1256.32     1251.00     42.06 o 
   5  -6   1      909.01      916.41     50.58 o 
   6  -6   1      387.02      349.57     36.95 o 
   7  -6   1       11.16       25.94     33.27 o 
  -8  -5   1       18.76       17.43     36.63 o 
  -7  -5   1       94.66      103.37     43.76 o 
  -6  -5   1      107.17      115.05     34.46 o 
  -5  -5   1      629.14      628.55     83.96 o 
  -4  -5   1      285.42      257.23     22.78 o 
  -3  -5   1     1946.02     1954.87     40.18 o 
  -2  -5   1      106.78      105.84      8.96 o 
  -1  -5   1      278.87      315.48     14.19 o 
   0  -5   1       71.68       56.88      9.64 o 
   1  -5   1       12.21        1.42      5.16 o 
   2  -5   1       83.69       77.32      8.10 o 
   3  -5   1      109.25      100.49      9.43 o 
   4  -5   1       55.85       45.59     10.14 o 
   5  -5   1      182.52      170.46     36.12 o 
   6  -5   1       91.74      120.19     20.40 o 
   7  -5   1       15.50        6.53     26.34 o 
   8  -5   1        3.87       23.57     31.49 o 
  -8  -4   1       40.68       67.53     38.81 o 
  -7  -4   1       28.24       -4.95     30.30 o 
  -6  -4   1      151.81      118.02     34.06 o 
  -5  -4   1      556.87      624.86     48.52 o 
  -4  -4   1     2661.60     2788.63     66.75 o 
  -3  -4   1      270.48      233.05     13.53 o 
  -2  -4   1      702.24      765.99     17.71 o 
  -1  -4   1     2611.64     2767.96     42.98 o 
   0  -4   1     5476.29     5480.04     85.92 o 
   1  -4   1      262.15      250.20     10.68 o 
   2  -4   1      183.13      157.54     10.34 o 
   3  -4   1      410.46      451.67     14.76 o 
   4  -4   1     4666.58     4749.11    145.43 o 
   5  -4   1       21.15        5.91     15.78 o 
   6  -4   1       23.05       -0.29      8.21 o 
   7  -4   1       31.53        0.20     27.13 o 
   8  -4   1       37.14       -2.77     24.75 o 
  -8  -3   1       89.12       82.18     38.02 o 
  -7  -3   1        4.20        7.52     25.74 o 
  -6  -3   1      429.92      449.52     54.26 o 
  -5  -3   1       53.16       44.58     14.43 o 
  -4  -3   1       73.29       83.36      8.12 o 
  -3  -3   1        0.70        4.51      4.28 o 
  -2  -3   1     3839.09     3829.57     52.68 o 
  -1  -3   1        1.94        0.20      3.56 o 
   0  -3   1     2637.29     2521.36     35.98 o 
   1  -3   1     1207.75     1235.10     22.07 o 
   2  -3   1      268.55      347.60     10.56 o 
   3  -3   1     3096.87     3239.66     46.80 o 
   4  -3   1      175.27      187.81     11.84 o 
   5  -3   1      731.00      735.27     28.55 o 
   6  -3   1      950.80      901.21     84.16 o 
   7  -3   1      157.68      156.84     40.20 o 
   8  -3   1       35.48        8.32     27.13 o 
  -9  -2   1       50.77       64.95     34.46 o 
  -8  -2   1       81.88      128.72     38.02 o 
  -7  -2   1       63.64       64.75     28.32 o 
  -6  -2   1      246.87      278.23     41.39 o 
  -5  -2   1      329.64      338.72     23.75 o 
  -4  -2   1     1031.47     1098.93     31.54 o 
  -3  -2   1     1121.44     1170.20     22.85 o 
  -2  -2   1    13361.36    13433.12    177.35 o 
  -1  -2   1      256.63      233.47      8.28 o 
   0  -2   1     3988.79     3663.82     45.96 o 
   1  -2   1      165.29      160.26      7.19 o 
   2  -2   1     8385.49     8549.46     96.65 o 
   3  -2   1     3097.96     3192.69     53.43 o 
   4  -2   1      100.53       99.55      8.30 o 
   5  -2   1      187.97      182.16     26.64 o 
   6  -2   1       62.85       61.78     25.94 o 
   7  -2   1      123.80       62.18     30.89 o 
   8  -2   1      373.27      337.04     58.62 o 
  -9  -1   1        1.16       24.95     28.71 o 
  -8  -1   1       87.58       48.12     26.34 o 
  -7  -1   1      312.18      335.26     44.16 o 
  -6  -1   1      767.85      811.11     85.74 o 
  -5  -1   1      226.19      235.85     17.71 o 
  -4  -1   1     2293.45     2339.74     47.28 o 
  -3  -1   1      277.21      249.06      8.65 o 
  -2  -1   1      618.08      520.98     16.67 o 
  -1  -1   1       35.24       23.83      4.50 o 
   0  -1   1      465.42      438.22      8.18 o 
   1  -1   1      850.49      862.95     12.92 o 
   2  -1   1     2000.97     1997.36     28.39 o 
   3  -1   1      937.50      915.02     20.06 o 
   4  -1   1     1892.46     1853.07     34.41 o 
   5  -1   1       78.28       62.58     17.42 o 
   6  -1   1     1071.51     1105.18     78.62 o 
   7  -1   1        3.96       -4.16     22.38 o 
  -9   0   1      235.65      213.08     46.14 o 
  -8   0   1      139.15      105.75     29.70 o 
  -7   0   1       22.53       22.97     16.63 o 
  -6   0   1      643.81      658.98     43.54 o 
  -5   0   1       44.79       53.12      9.38 o 
  -4   0   1       22.53       14.60      6.22 o 
  -3   0   1     2073.43     1868.88     92.95 o 
  -2   0   1     1470.95     1299.98     33.22 o 
  -1   0   1     1368.16     1198.54     37.32 o 
   0   0   1       92.75       84.25      3.25 o 
   1   0   1      447.44      422.93      7.58 o 
   2   0   1      169.51      148.08      7.44 o 
   3   0   1      170.86      163.28      8.17 o 
   4   0   1       12.81       19.95      5.24 o 
   5   0   1       18.56       22.30     13.15 o 
   6   0   1      123.93      132.68     32.28 o 
   7   0   1       66.35       56.44     27.13 o 
   8   0   1        7.76       -2.18     26.34 o 
  -9   1   1        6.20       31.88     30.30 o 
  -8   1   1      863.55      782.40     73.07 o 
  -7   1   1       12.64        0.99     18.42 o 
  -6   1   1        3.87       13.57      9.39 o 
  -5   1   1       31.65       27.78      7.67 o 
  -4   1   1     1139.69     1228.09     30.81 o 
  -3   1   1     3105.05     2978.37     57.46 o 
  -2   1   1       19.36       23.33      4.52 o 
  -1   1   1     1054.97     1079.99     14.33 o 
   0   1   1      110.89      121.18      5.10 o 
   1   1   1       34.18       49.11      3.60 o 
   2   1   1      577.53      582.99     11.35 o 
   3   1   1      268.18      274.93     11.36 o 
   4   1   1      162.27      177.04      9.56 o 
   5   1   1        7.96       17.26     17.03 o 
   6   1   1      199.23      190.30     39.21 o 
   7   1   1      476.97      375.85     54.65 o 
   8   1   1       66.20      100.40     36.63 o 
  -9   2   1        2.64       -7.13     27.13 o 
  -8   2   1        0.38      -10.89     24.16 o 
  -7   2   1       10.10       34.06     22.38 o 
  -6   2   1       35.63       12.67     18.42 o 
  -5   2   1     2756.06     2810.03     63.09 o 
  -4   2   1       26.88       34.15      8.05 o 
  -3   2   1      850.00      793.12     16.55 o 
  -2   2   1    14377.96    14864.05    194.64 o 
  -1   2   1     1115.70     1032.10     17.08 o 
   0   2   1     1801.86     1733.02     29.73 o 
   1   2   1      549.84      481.11     10.58 o 
   2   2   1      310.72      398.49     11.95 o 
   3   2   1     3255.57     3398.05     51.58 o 
   4   2   1      635.92      664.11     20.59 o 
   5   2   1      493.52      332.33     76.35 o 
   6   2   1       66.98       60.79     27.72 o 
   7   2   1       54.57       19.01     26.34 o 
   8   2   1        0.12       11.88     28.52 o 
  -9   3   1      288.74      364.76     59.21 o 
  -8   3   1       12.04       21.78     26.14 o 
  -7   3   1      119.95      143.96     34.85 o 
  -6   3   1      364.73      413.75     40.04 o 
  -5   3   1      142.52      125.19     17.95 o 
  -4   3   1      458.09      474.93     13.40 o 
  -3   3   1       41.11       41.52      5.85 o 
  -2   3   1      347.84      305.23     10.55 o 
  -1   3   1     2279.53     2320.22     34.86 o 
   0   3   1     2074.15     1832.62     37.13 o 
   1   3   1     1400.23     1433.33     23.81 o 
   2   3   1       47.53       35.33      5.05 o 
   3   3   1       15.11       14.86      4.00 o 
   4   3   1       18.33       20.87      7.72 o 
   5   3   1       61.59       42.62      9.64 o 
   6   3   1       13.29        3.76     24.16 o 
   7   3   1       63.39       48.71     31.29 o 
   8   3   1      269.86      205.35     51.29 o 
  -8   4   1      176.88      227.93     46.73 o 
  -7   4   1        1.81        0.59     20.99 o 
  -6   4   1     2458.80     2564.43    112.38 o 
  -5   4   1      292.16      295.12     21.70 o 
  -4   4   1      583.41      632.51     28.30 o 
  -3   4   1       33.31       24.91      5.11 o 
  -2   4   1      502.43      466.61     13.96 o 
  -1   4   1     1669.77     1744.77     30.13 o 
   0   4   1      731.15      742.47     25.96 o 
   1   4   1      282.49      414.15     15.22 o 
   2   4   1      924.30      922.66     20.85 o 
   3   4   1     1607.56     1616.44     35.27 o 
   4   4   1       92.89       70.64     13.92 o 
   5   4   1        8.05       -1.10     12.70 o 
   6   4   1      155.95      100.99     39.41 o 
   7   4   1       21.66       11.49     30.30 o 
   8   4   1       67.30       58.22     40.79 o 
  -8   5   1       16.22        9.51     27.92 o 
  -7   5   1       41.47       37.62     29.70 o 
  -6   5   1      378.50      349.45     41.38 o 
  -5   5   1      292.05      308.98     26.09 o 
  -4   5   1      377.29      365.29     24.78 o 
  -3   5   1     2222.88     2284.56     45.15 o 
  -2   5   1      370.32      401.07     15.45 o 
  -1   5   1     1735.02     1700.65     36.28 o 
   0   5   1     3077.78     3266.96     58.88 o 
   1   5   1      609.21      677.73     21.92 o 
   2   5   1      156.57      150.57     10.76 o 
   3   5   1      481.36      467.71     35.35 o 
   4   5   1      717.05      769.55     41.99 o 
   5   5   1       69.10       62.01     19.43 o 
   6   5   1      219.76      195.25     51.88 o 
   7   5   1       18.60        2.38     38.22 o 
  -8   6   1      132.42      181.39     55.45 o 
  -7   6   1      265.04      260.60     55.45 o 
  -6   6   1      162.27      157.90     50.69 o 
  -5   6   1      450.94      508.34     36.20 o 
  -4   6   1     1421.56     1398.80     38.47 o 
  -3   6   1     1741.06     1816.30     42.93 o 
  -2   6   1      221.10      246.27     15.49 o 
  -1   6   1      713.23      702.56     28.38 o 
   0   6   1     1040.45     1063.12     31.43 o 
   1   6   1      388.89      397.94     19.38 o 
   2   6   1      382.15      394.60     28.87 o 
   3   6   1      301.54      326.61     22.52 o 
   4   6   1     1190.69     1082.90     42.68 o 
   5   6   1       12.17        1.84     16.24 o 
   6   6   1        4.05        7.23     18.06 o 
   7   6   1       77.89       91.88     55.05 o 
  -7   7   1       18.28       27.72     35.64 o 
  -6   7   1       51.64       57.59     20.45 o 
  -5   7   1       12.82        3.46     14.93 o 
  -4   7   1        6.30        2.54     11.66 o 
  -3   7   1       19.87        8.71     10.21 o 
  -2   7   1      685.85      720.48     30.34 o 
  -1   7   1       12.04        9.32      8.41 o 
   0   7   1      299.16      325.81     18.93 o 
   1   7   1       54.24       60.28     11.56 o 
   2   7   1      292.01      286.90     27.30 o 
   3   7   1     1504.13     1317.32     91.96 o 
   4   7   1       44.64       14.73     11.93 o 
   5   7   1       26.68       17.74     25.45 o 
   6   7   1       39.62       46.69     23.12 o 
  -6   8   1       46.56       45.85     22.43 o 
  -5   8   1      345.08      410.99     46.68 o 
  -4   8   1      315.60      293.41     31.68 o 
  -3   8   1      351.11      293.60     29.75 o 
  -2   8   1      726.88      781.56     42.54 o 
  -1   8   1       75.07       68.51     13.96 o 
   0   8   1       72.93       54.91     15.18 o 
   1   8   1      485.21      571.53     33.69 o 
   2   8   1      292.28      277.45     72.81 o 
   3   8   1      514.22      446.61     93.20 o 
   4   8   1       13.87       -9.68     13.40 o 
   5   8   1       83.12       93.96     32.53 o 
  -6   9   1       30.93       23.67     26.83 o 
  -5   9   1      216.17      151.35     46.73 o 
  -4   9   1        8.36       -1.19     15.12 o 
  -3   9   1       49.06       65.92     19.63 o 
  -2   9   1       45.81       38.60     17.54 o 
  -1   9   1      177.65      147.78     25.65 o 
   0   9   1      360.52      388.58     33.27 o 
   1   9   1       28.45       19.61     18.31 o 
   2   9   1      469.50      370.47     37.56 o 
   3   9   1      162.35      126.27     28.72 o 
   4   9   1      541.40      537.88     38.89 o 
  -4  10   1       90.59       67.49     22.09 o 
  -3  10   1       51.53       65.41     26.45 o 
  -2  10   1        0.01       -2.10     21.45 o 
  -1  10   1        5.80       12.41     19.26 o 
   0  10   1      139.38      109.04     26.82 o 
   1  10   1       36.82       30.61     29.94 o 
   2  10   1      155.70       92.21     28.19 o 
   3  10   1        0.49       -7.33     35.84 o 
  -2  11   1       14.80       20.40     42.38 o 
  -1  11   1        9.63        0.54     21.68 o 
   0  11   1      309.84      141.79     50.30 o 
   1  11   1       34.42       54.85     52.28 o 
  -2 -11   2       72.36       42.77     41.59 o 
  -1 -11   2      115.25      140.60     61.78 o 
   0 -11   2       80.49       76.42     26.57 o 
   1 -11   2      202.87      194.93     54.75 o 
   2 -11   2      316.53      293.28     73.86 o 
  -4 -10   2      110.85       67.82     33.43 o 
  -3 -10   2       16.14       27.84     19.44 o 
  -2 -10   2      602.90      609.81     54.33 o 
  -1 -10   2       36.90       24.76     24.28 o 
   0 -10   2      167.35      135.28     27.96 o 
   1 -10   2       58.54       63.49     22.65 o 
   2 -10   2        5.94      -10.35     17.56 o 
   3 -10   2       55.33       48.71     25.83 o 
   4 -10   2      394.62      364.17     68.12 o 
  -5  -9   2        9.80       -4.78     21.58 o 
  -4  -9   2      432.18      471.64     29.11 o 
  -3  -9   2        5.10        6.41     14.87 o 
  -2  -9   2      929.72      836.36     62.90 o 
  -1  -9   2       65.03       77.82     18.72 o 
   0  -9   2        0.22        0.19     16.05 o 
   1  -9   2      324.86      361.54     31.98 o 
   2  -9   2       22.03        2.61     16.07 o 
   3  -9   2      583.16      566.04     45.04 o 
   4  -9   2       13.84       -1.78     16.55 o 
   5  -9   2      119.62      108.28     20.00 o 
  -6  -8   2       17.16       -0.10     23.17 o 
  -5  -8   2       45.84       66.06     24.41 o 
  -4  -8   2       10.74       16.45     39.01 o 
  -3  -8   2       19.54       14.65     14.89 o 
  -2  -8   2      304.19      228.78     27.40 o 
  -1  -8   2       11.96       18.48     11.86 o 
   0  -8   2        9.27       17.75     10.92 o 
   1  -8   2     2139.77     2133.25     54.94 o 
   2  -8   2      143.42      147.92     18.78 o 
   3  -8   2     1728.43     1843.61     84.06 o 
   4  -8   2      362.44      463.48     36.97 o 
   5  -8   2       34.19       27.43     13.96 o 
   6  -8   2      106.89      104.20     28.49 o 
  -7  -7   2       33.74       22.77     39.61 o 
  -6  -7   2       62.32      107.92     44.95 o 
  -5  -7   2      331.14      369.52     64.36 o 
  -4  -7   2      497.39      397.50    124.26 o 
  -3  -7   2       12.32       18.29     10.66 o 
  -2  -7   2      112.62      110.46     16.66 o 
  -1  -7   2        0.93       -0.54      8.43 o 
   0  -7   2       64.14       65.42     14.43 o 
   1  -7   2       52.26       28.40      9.50 o 
   2  -7   2       25.24       34.38     10.47 o 
   3  -7   2      188.97      196.44     28.18 o 
   4  -7   2       38.87       14.80     12.70 o 
   5  -7   2        3.83        8.36     10.86 o 
   6  -7   2       89.60      142.70     28.64 o 
   7  -7   2      678.69      681.40     52.36 o 
  -7  -6   2       86.48       46.73     40.20 o 
  -6  -6   2      893.26     1012.50    104.16 o 
  -5  -6   2      152.81      115.70     30.30 o 
  -4  -6   2     1537.52     1653.40    110.70 o 
  -3  -6   2      145.68      150.56     26.52 o 
  -2  -6   2       87.34       87.94     12.33 o 
  -1  -6   2     1031.27     1018.82     27.82 o 
   0  -6   2     1629.02     1645.38     36.12 o 
   1  -6   2      646.52      715.14     25.82 o 
   2  -6   2        1.23       -2.11      7.20 o 
   3  -6   2       72.55       55.54     11.57 o 
   4  -6   2        4.85        9.00      9.62 o 
   5  -6   2      641.24      647.17     53.24 o 
   6  -6   2       82.40       44.92     19.61 o 
   7  -6   2       76.05      131.62     27.92 o 
  -8  -5   2       60.42       37.62     43.57 o 
  -7  -5   2       79.49       98.22     41.19 o 
  -6  -5   2       96.55       45.74     29.70 o 
  -5  -5   2      778.04      864.38     84.16 o 
  -4  -5   2       45.15       33.07     10.67 o 
  -3  -5   2     2809.10     2802.54     53.61 o 
  -2  -5   2        0.07       -0.88      4.40 o 
  -1  -5   2        0.59        1.48      4.90 o 
   0  -5   2      991.52     1028.32     23.90 o 
   1  -5   2      313.07      359.53     15.72 o 
   2  -5   2      846.39      850.13     20.14 o 
   3  -5   2     2079.44     1904.49     64.17 o 
   4  -5   2       23.86       26.32      9.44 o 
   5  -5   2       14.52       18.86     15.89 o 
   6  -5   2      444.01      395.30     75.84 o 
   7  -5   2       59.69       50.69     35.05 o 
   8  -5   2       44.80       32.08     32.67 o 
  -8  -4   2       33.90       25.55     31.88 o 
  -7  -4   2      632.90      698.44     75.05 o 
  -6  -4   2      490.57      503.97     59.80 o 
  -5  -4   2     2462.22     2619.74     87.23 o 
  -4  -4   2     2673.28     2681.51     59.02 o 
  -3  -4   2        0.04       -2.90      4.41 o 
  -2  -4   2      490.75      514.85     14.43 o 
  -1  -4   2      576.25      630.18     17.03 o 
   0  -4   2     1544.27     1543.27     43.14 o 
   1  -4   2     1344.09     1421.10     27.76 o 
   2  -4   2     1378.66     1367.51     25.62 o 
   3  -4   2     1334.80     1395.57     27.48 o 
   4  -4   2      344.16      359.44     16.99 o 
   5  -4   2       23.11       14.08     13.63 o 
   6  -4   2      468.30      419.98    127.03 o 
   7  -4   2       93.23       84.95     35.84 o 
   8  -4   2       84.45      104.56     38.42 o 
  -8  -3   2      501.92      499.62     63.76 o 
  -7  -3   2      319.02      319.02     46.54 o 
  -6  -3   2      241.85      321.59     43.96 o 
  -5  -3   2        4.38        7.66      8.72 o 
  -4  -3   2       54.55       44.30     10.15 o 
  -3  -3   2        1.28       -2.38      3.80 o 
  -2  -3   2     3443.34     3758.81     51.30 o 
  -1  -3   2        3.27       -1.81      3.41 o 
   0  -3   2       23.31       12.19      4.87 o 
   1  -3   2     3702.07     3462.66     50.05 o 
   2  -3   2     4235.40     4444.70     59.63 o 
   3  -3   2      411.17      396.06     12.89 o 
   4  -3   2      491.77      518.58     24.17 o 
   5  -3   2      333.26      318.48     25.96 o 
   6  -3   2       90.22       70.62     10.37 o 
   7  -3   2      133.41      149.71     43.37 o 
   8  -3   2      134.18      168.12     46.34 o 
  -9  -2   2       37.92       72.48     34.26 o 
  -8  -2   2     1248.32     1410.14     91.49 o 
  -7  -2   2      127.24      165.75     34.26 o 
  -6  -2   2      114.98      110.55     20.35 o 
  -5  -2   2       56.09       47.53      9.29 o 
  -4  -2   2      608.07      596.46     21.13 o 
  -3  -2   2     4601.21     4571.33     95.18 o 
  -2  -2   2    19839.75    19330.48    268.66 o 
  -1  -2   2     2800.53     2375.75     31.77 o 
   0  -2   2      262.29      231.83      8.17 o 
   1  -2   2      167.02      148.00      7.61 o 
   2  -2   2     1078.60     1068.86     19.09 o 
   3  -2   2     5160.34     5322.42     71.87 o 
   4  -2   2      620.32      684.10     24.80 o 
   5  -2   2      422.19      386.07     22.04 o 
   6  -2   2      258.04      215.25     44.95 o 
   7  -2   2      192.39      186.54     45.15 o 
   8  -2   2      370.12      350.90     63.96 o 
  -9  -1   2       14.13        9.51     26.73 o 
  -8  -1   2      291.56      292.48     39.80 o 
  -7  -1   2      169.91      188.92     31.88 o 
  -6  -1   2        5.82        5.89      8.20 o 
  -5  -1   2     2418.10     2343.71     78.58 o 
  -4  -1   2      424.50      443.30     30.35 o 
  -3  -1   2     2590.30     2498.11     71.17 o 
  -2  -1   2      762.97      740.62     34.03 o 
  -1  -1   2     1289.18     1181.44     15.90 o 
   0  -1   2       75.87       65.01      4.17 o 
   1  -1   2     2171.95     2128.53     31.09 o 
   2  -1   2     4496.45     4246.87     57.35 o 
   3  -1   2      109.77      106.66      5.90 o 
   4  -1   2     5175.97     5354.61     91.93 o 
   5  -1   2       49.69       50.67     13.15 o 
   6  -1   2      279.83      308.33     49.31 o 
   7  -1   2        1.11       -9.90     26.54 o 
   8  -1   2        9.26       22.57     31.88 o 
  -9   0   2       18.01        6.73     25.15 o 
  -8   0   2      155.22      124.56     29.70 o 
  -7   0   2      110.97       90.89     20.99 o 
  -6   0   2       21.50       23.71      8.16 o 
  -5   0   2      147.45      183.13     26.60 o 
  -4   0   2      110.19      104.18     14.77 o 
  -3   0   2      737.98      769.29     26.05 o 
  -2   0   2     4300.03     3632.25    105.65 o 
  -1   0   2       33.66       36.70      2.94 o 
   0   0   2      379.84      308.06      7.81 o 
   1   0   2      348.82      361.65     10.25 o 
   2   0   2     1174.47     1081.79     19.17 o 
   3   0   2      343.13      346.98     14.52 o 
   4   0   2       25.47       19.86      5.91 o 
   5   0   2      843.20      847.68     28.73 o 
   6   0   2      246.36      253.27     45.94 o 
   7   0   2      532.42      439.42     63.37 o 
   8   0   2        0.12       12.87     32.08 o 
  -9   1   2       75.57       47.92     31.49 o 
  -8   1   2      119.68      149.51     34.06 o 
  -7   1   2      204.34      245.75     34.46 o 
  -6   1   2      400.93      436.90     21.97 o 
  -5   1   2      187.71      213.79     12.63 o 
  -4   1   2        3.44       -1.85      7.00 o 
  -3   1   2      504.68      527.13     23.09 o 
  -2   1   2     6958.16     6570.23    101.79 o 
  -1   1   2      256.25      271.50      9.55 o 
   0   1   2      487.88      465.48      8.96 o 
   1   1   2     1655.70     1488.51     24.87 o 
   2   1   2      515.22      530.93     18.63 o 
   3   1   2     2251.94     2197.70     32.56 o 
   4   1   2        0.01        1.79      5.34 o 
   5   1   2      519.55      553.81     23.80 o 
   6   1   2      252.04      286.34     50.50 o 
   7   1   2       23.14        4.75     23.37 o 
   8   1   2      365.37      254.46     55.25 o 
  -9   2   2        0.18       -6.34     23.96 o 
  -8   2   2     1259.49     1389.35     86.54 o 
  -7   2   2      122.36      145.69     24.01 o 
  -6   2   2      162.00      191.36     21.50 o 
  -5   2   2        9.73        3.69      6.61 o 
  -4   2   2       24.54       15.52      5.97 o 
  -3   2   2      497.49      505.11     15.90 o 
  -2   2   2     1511.66     1653.93     28.48 o 
  -1   2   2      591.94      497.94     10.75 o 
   0   2   2      138.65      142.48      6.28 o 
   1   2   2     4602.14     4407.44     57.19 o 
   2   2   2       31.71       21.54      4.12 o 
   3   2   2     4337.03     4364.52     58.82 o 
   4   2   2     1539.16     1536.93     52.76 o 
   5   2   2        1.98        3.06      7.78 o 
   6   2   2      885.53      904.18     90.30 o 
   7   2   2       66.85      142.97     39.80 o 
   8   2   2      481.26      452.09     72.48 o 
  -9   3   2        2.83        1.58     28.52 o 
  -8   3   2       31.41       43.17     25.55 o 
  -7   3   2       35.19       12.13     16.38 o 
  -6   3   2       53.82       42.38     14.92 o 
  -5   3   2      352.79      382.55     19.51 o 
  -4   3   2      873.92      865.67     34.69 o 
  -3   3   2     3964.37     4282.47     63.01 o 
  -2   3   2     2772.66     2917.61     41.49 o 
  -1   3   2     1072.96     1085.19     20.13 o 
   0   3   2     2159.78     2220.99     37.45 o 
   1   3   2       21.66       23.97      4.88 o 
   2   3   2     2493.65     2620.19     38.11 o 
   3   3   2      518.39      564.86     16.32 o 
   4   3   2       63.41       41.46     12.90 o 
   5   3   2       59.00       84.88     29.80 o 
   6   3   2        1.70        5.96     11.04 o 
   7   3   2      635.20      858.24     95.45 o 
   8   3   2       50.67        7.92     34.85 o 
  -8   4   2      346.85      351.49     56.24 o 
  -7   4   2        0.95       -9.90     20.20 o 
  -6   4   2     2735.48     2812.38    107.87 o 
  -5   4   2      226.96      255.68     37.72 o 
  -4   4   2     1025.93     1088.92     31.48 o 
  -3   4   2       22.49       24.94      4.60 o 
  -2   4   2       20.60       17.67      4.80 o 
  -1   4   2     4226.68     4495.76     66.95 o 
   0   4   2     1380.57     1388.05     28.88 o 
   1   4   2     2589.84     2666.34     39.96 o 
   2   4   2        3.17        3.44      4.88 o 
   3   4   2       14.49       10.45      6.28 o 
   4   4   2      155.13      142.73     19.80 o 
   5   4   2      854.44      837.82     52.77 o 
   6   4   2       50.00       22.69     15.65 o 
   7   4   2      252.68      369.32     68.91 o 
  -8   5   2      218.55      215.65     47.53 o 
  -7   5   2       23.96       27.92     28.71 o 
  -6   5   2        1.37        3.76     20.20 o 
  -5   5   2      342.08      356.11     26.00 o 
  -4   5   2      155.09      164.64     16.62 o 
  -3   5   2      725.68      658.34     18.59 o 
  -2   5   2      349.58      393.50     15.39 o 
  -1   5   2      101.08      112.46      9.02 o 
   0   5   2     1420.72     1491.65     38.36 o 
   1   5   2     1110.13     1152.83     28.50 o 
   2   5   2      153.95      148.36     12.19 o 
   3   5   2      487.58      498.71     27.34 o 
   4   5   2        1.76        5.49      9.16 o 
   5   5   2       90.93       59.07     38.22 o 
   6   5   2      422.37      465.36     79.21 o 
   7   5   2       14.11       -3.56     38.22 o 
  -8   6   2       15.71       23.17     36.24 o 
  -7   6   2      460.87      568.33     76.04 o 
  -6   6   2      764.83      746.29     69.31 o 
  -5   6   2     1053.98     1111.38     60.04 o 
  -4   6   2      499.62      520.56     35.79 o 
  -3   6   2      410.05      378.51     22.31 o 
  -2   6   2      255.35      259.62     14.96 o 
  -1   6   2     2914.74     3054.34     51.76 o 
   0   6   2        8.05        7.29      6.49 o 
   1   6   2     1294.68     1283.62     35.00 o 
   2   6   2       28.43       25.29     10.02 o 
   3   6   2       19.05        9.28      9.65 o 
   4   6   2      783.03      850.96     85.65 o 
   5   6   2       45.86       45.34     23.66 o 
   6   6   2      586.39      537.75     78.32 o 
  -7   7   2       79.76       83.57     42.38 o 
  -6   7   2      145.10      151.41     25.96 o 
  -5   7   2       73.51       43.00     23.66 o 
  -4   7   2       54.34       48.46     16.60 o 
  -3   7   2        3.20       -6.80     10.14 o 
  -2   7   2      165.41      188.75     34.28 o 
  -1   7   2       50.88       65.35     10.83 o 
   0   7   2       26.15       31.52      9.56 o 
   1   7   2      621.50      638.10     31.30 o 
   2   7   2      140.11      140.65     19.45 o 
   3   7   2      236.33      221.57     26.87 o 
   4   7   2       53.64       79.81     20.85 o 
   5   7   2       14.80        4.58     20.66 o 
   6   7   2       34.44       37.76     60.00 o 
  -6   8   2      165.04      151.23     29.86 o 
  -5   8   2       65.23       68.12     23.82 o 
  -4   8   2      222.92      217.51     38.62 o 
  -3   8   2      816.07      928.94     49.66 o 
  -2   8   2      651.53      608.74     37.83 o 
  -1   8   2      115.34      139.88     18.62 o 
   0   8   2       40.93       47.29     14.10 o 
   1   8   2      410.22      479.22     53.03 o 
   2   8   2        0.40      -10.01     14.33 o 
   3   8   2       92.48       85.24     21.12 o 
   4   8   2       35.18       39.62     17.24 o 
   5   8   2      103.17       89.07     30.51 o 
  -6   9   2      174.73      184.63     34.90 o 
  -5   9   2      805.22      806.45     69.68 o 
  -4   9   2       41.73       41.61     17.37 o 
  -3   9   2      243.95      197.71     41.79 o 
  -2   9   2     1085.11     1154.17     76.77 o 
  -1   9   2       30.74       30.93     18.75 o 
   0   9   2       13.84       22.25     16.18 o 
   1   9   2       24.17       13.93     17.96 o 
   2   9   2      249.07      188.43     33.64 o 
   3   9   2       48.33       99.12     24.67 o 
   4   9   2      559.66      463.37     38.42 o 
  -4  10   2        1.11        6.13     18.79 o 
  -3  10   2       26.44       -2.46     20.87 o 
  -2  10   2      111.24      114.01     45.84 o 
  -1  10   2      132.89      113.35     26.58 o 
   0  10   2        9.75       21.26     23.81 o 
   1  10   2       46.25       23.46     22.41 o 
   2  10   2       66.82       55.65     46.73 o 
  -1  11   2        0.72       16.82     27.90 o 
  -2 -11   3      122.44       64.95     44.16 o 
  -1 -11   3       26.33       23.57     45.15 o 
   0 -11   3       58.69       46.04     24.64 o 
   1 -11   3        2.03       -9.20     25.79 o 
   2 -11   3       31.41        7.33     29.83 o 
  -4 -10   3      285.41      290.55     54.36 o 
  -3 -10   3       83.52       46.71     25.81 o 
  -2 -10   3      130.37       96.74     46.70 o 
  -1 -10   3        0.36      -18.18     18.18 o 
   0 -10   3       19.17       34.07     21.12 o 
   1 -10   3        0.56      -18.30     18.30 o 
   2 -10   3        1.13       12.88     19.09 o 
   3 -10   3      300.95      320.01     71.88 o 
   4 -10   3      157.68       84.95     41.59 o 
  -5  -9   3      237.42      177.94     34.70 o 
  -4  -9   3      274.85      332.53     49.21 o 
  -3  -9   3      997.64     1012.21     50.93 o 
  -2  -9   3        0.25       10.82     15.14 o 
  -1  -9   3      254.73      311.60     29.95 o 
   0  -9   3        2.99       -7.16     15.63 o 
   1  -9   3      251.52      258.66     28.34 o 
   2  -9   3      268.95      244.15     34.30 o 
   3  -9   3      224.47      196.29     29.33 o 
   4  -9   3       24.81        8.37     16.80 o 
   5  -9   3      153.08      188.34     44.24 o 
  -6  -8   3       23.88       28.32     38.22 o 
  -5  -8   3      322.56      336.41     38.66 o 
  -4  -8   3        4.53      -10.27     17.38 o 
  -3  -8   3      135.88      120.60     19.65 o 
  -2  -8   3      122.40       76.02     24.65 o 
  -1  -8   3       24.56       18.17     12.95 o 
   0  -8   3      189.95      202.20     20.68 o 
   1  -8   3       67.22       38.63     14.87 o 
   2  -8   3     2220.57     2345.03     71.19 o 
   3  -8   3        2.33        6.75     16.13 o 
   4  -8   3       80.04       91.13     21.14 o 
   5  -8   3       12.49       -0.49     13.71 o 
   6  -8   3      386.30      358.91     47.19 o 
  -7  -7   3      462.44      533.48     80.99 o 
  -6  -7   3        2.25        1.19     27.13 o 
  -5  -7   3      271.79      251.91     31.49 o 
  -4  -7   3      380.33      333.11     37.80 o 
  -3  -7   3       66.16       75.13     14.19 o 
  -2  -7   3     2998.36     3200.39     74.41 o 
  -1  -7   3      114.96      117.89     14.10 o 
   0  -7   3     1583.64     1587.76     40.33 o 
   1  -7   3      447.15      446.51     23.76 o 
   2  -7   3       23.63       13.77      9.52 o 
   3  -7   3      130.58       83.71     17.32 o 
   4  -7   3      130.55      137.41     28.42 o 
   5  -7   3      568.80      502.55     31.96 o 
   6  -7   3        0.78      -17.69     17.69 o 
  -7  -6   3        9.62      -21.78     28.12 o 
  -6  -6   3      486.78      473.08     66.93 o 
  -5  -6   3        5.05       13.25     13.94 o 
  -4  -6   3     1266.07     1417.66     99.61 o 
  -3  -6   3      217.76      221.28     16.84 o 
  -2  -6   3     1199.86     1223.29     34.10 o 
  -1  -6   3      546.94      563.73     22.57 o 
   0  -6   3        9.55        4.79      6.40 o 
   1  -6   3     3001.31     3009.55     55.67 o 
   2  -6   3        0.03        8.40      7.79 o 
   3  -6   3      495.41      549.94     29.14 o 
   4  -6   3       73.45       64.51     14.65 o 
   5  -6   3        2.67       -7.44     15.47 o 
   6  -6   3      243.04      199.50     31.51 o 
   7  -6   3      112.25       91.12     23.00 o 
  -8  -5   3      387.50      347.34     61.19 o 
  -7  -5   3        0.23       27.13     30.10 o 
  -6  -5   3       28.07       51.88     27.33 o 
  -5  -5   3      115.13      137.83     34.06 o 
  -4  -5   3      323.00      347.17     23.07 o 
  -3  -5   3      775.16      805.36     27.13 o 
  -2  -5   3       30.39       22.71      5.62 o 
  -1  -5   3      153.28      143.14      9.86 o 
   0  -5   3     3453.27     3617.60     60.56 o 
   1  -5   3     1349.16     1421.13     32.46 o 
   2  -5   3        0.69        2.53      6.12 o 
   3  -5   3      398.03      371.40     22.59 o 
   4  -5   3      356.30      419.17     26.32 o 
   5  -5   3       20.98       15.82     17.13 o 
   6  -5   3      526.48      545.56     90.10 o 
   7  -5   3       70.38       43.34     32.67 o 
  -8  -4   3        5.07       -4.55     24.75 o 
  -7  -4   3       21.28       25.15     22.57 o 
  -6  -4   3     1824.56     1951.93    110.70 o 
  -5  -4   3      999.35      984.13     91.40 o 
  -4  -4   3     2757.58     2804.69     83.18 o 
  -3  -4   3       58.35       46.06      7.06 o 
  -2  -4   3     1963.77     2169.24     35.18 o 
  -1  -4   3     1118.67     1227.10     24.00 o 
   0  -4   3     2199.76     2052.45     40.98 o 
   1  -4   3     3115.76     3004.48     50.97 o 
   2  -4   3     1247.86     1168.25     25.24 o 
   3  -4   3      586.46      624.59     21.15 o 
   4  -4   3       51.76       45.00      9.10 o 
   5  -4   3       14.38        1.73     12.87 o 
   6  -4   3      400.77      372.15     36.30 o 
   7  -4   3      155.29      208.52     52.67 o 
   8  -4   3       29.93       34.26     37.62 o 
  -9  -3   3        8.91      -14.26     28.12 o 
  -8  -3   3      706.81      859.03     68.71 o 
  -7  -3   3      115.97       76.04     24.75 o 
  -6  -3   3        0.12       11.68     16.04 o 
  -5  -3   3        3.53        1.60      6.88 o 
  -4  -3   3      307.74      340.55     21.47 o 
  -3  -3   3      625.66      645.19     16.38 o 
  -2  -3   3     5191.04     5049.49     66.61 o 
  -1  -3   3      462.42      450.57     12.97 o 
   0  -3   3     1794.09     1649.92     28.38 o 
   1  -3   3     1052.28     1047.43     20.55 o 
   2  -3   3     3442.09     3410.35     54.11 o 
   3  -3   3       64.22       42.93      6.47 o 
   4  -3   3      159.49      174.44     15.05 o 
   5  -3   3      503.73      497.57     35.52 o 
   6  -3   3      205.27      189.57     42.77 o 
   7  -3   3      584.96      619.03     82.18 o 
   8  -3   3        1.97       -6.14     28.71 o 
  -9  -2   3       63.08       60.00     28.32 o 
  -8  -2   3      789.56      886.56     64.16 o 
  -7  -2   3      286.82      308.13     36.04 o 
  -6  -2   3      153.41      150.26     13.91 o 
  -5  -2   3       47.57       45.80      8.96 o 
  -4  -2   3       10.72        3.04      4.74 o 
  -3  -2   3        0.32        0.94      4.96 o 
  -2  -2   3     4980.67     4992.94     74.95 o 
  -1  -2   3       22.90       15.75      4.23 o 
   0  -2   3      156.25      124.98      6.93 o 
   1  -2   3       12.01        3.86      3.95 o 
   2  -2   3      179.87      215.06     10.38 o 
   3  -2   3       49.43       28.24      5.23 o 
   4  -2   3       28.47       14.48      7.69 o 
   5  -2   3      231.98      238.49     38.99 o 
   6  -2   3        0.43        3.60     12.31 o 
   7  -2   3       20.07       20.00     26.93 o 
   8  -2   3        8.16       56.83     37.82 o 
  -9  -1   3      640.60      646.75     59.41 o 
  -8  -1   3        0.98        9.51     18.61 o 
  -7  -1   3      793.56      825.57     48.52 o 
  -6  -1   3       12.12      -19.21     20.99 o 
  -5  -1   3      441.32      486.21     34.94 o 
  -4  -1   3     2825.86     2842.48     83.22 o 
  -3  -1   3      464.16      510.25     27.91 o 
  -2  -1   3      215.12      186.45      7.72 o 
  -1  -1   3     1887.35     1739.26     23.16 o 
   0  -1   3      311.25      295.32      9.31 o 
   1  -1   3      618.74      555.84     13.48 o 
   2  -1   3      229.30      276.05     11.20 o 
   3  -1   3       45.80       61.00      6.29 o 
   4  -1   3      189.72      177.90     17.79 o 
   5  -1   3      169.58      189.26     35.02 o 
   6  -1   3      381.89      387.68     31.37 o 
   7  -1   3       46.10       40.20     34.26 o 
   8  -1   3        7.43        6.14     35.64 o 
  -9   0   3       24.73        7.92     22.18 o 
  -8   0   3       91.24       78.81     21.39 o 
  -7   0   3       10.86      -24.16     27.13 o 
  -6   0   3      686.95      790.32     84.36 o 
  -5   0   3       89.24       89.54     19.87 o 
  -4   0   3      392.68      385.87     26.10 o 
  -3   0   3      162.84      149.35     13.98 o 
  -2   0   3        0.17       -1.35      5.14 o 
  -1   0   3       35.54       38.64      3.97 o 
   0   0   3      107.66      103.56      6.47 o 
   1   0   3     2489.26     2192.97     33.52 o 
   2   0   3      106.88       83.97      6.78 o 
   3   0   3        2.71        5.17      4.24 o 
   4   0   3     1676.27     1726.22     43.34 o 
   5   0   3       44.36       50.40     13.53 o 
   6   0   3      221.73      258.58     25.86 o 
   7   0   3       25.44       20.20     28.12 o 
   8   0   3      296.50      172.28     50.69 o 
  -9   1   3      444.35      416.84     47.72 o 
  -8   1   3      803.68      935.08     60.79 o 
  -7   1   3        7.77       10.67     12.42 o 
  -6   1   3        0.31       17.23     23.17 o 
  -5   1   3       14.60       10.26     10.36 o 
  -4   1   3     1221.50     1169.18     65.40 o 
  -3   1   3     2133.28     2084.32     41.34 o 
  -2   1   3      748.91      789.15     15.11 o 
  -1   1   3     3796.44     3570.19     50.56 o 
   0   1   3      158.04      160.86      7.47 o 
   1   1   3      528.97      582.28     13.65 o 
   2   1   3      902.10      927.28     23.70 o 
   3   1   3     2143.31     2244.86     35.37 o 
   4   1   3      537.03      526.11     29.10 o 
   5   1   3      728.12      784.51     46.03 o 
   6   1   3       67.78       79.54     27.43 o 
   7   1   3       11.53       21.78     29.31 o 
   8   1   3       16.60       -4.75     33.47 o 
  -9   2   3      118.36       77.03     30.89 o 
  -8   2   3     1445.78     1561.83     90.10 o 
  -7   2   3      103.87      121.73     21.79 o 
  -6   2   3        0.26       -4.91      8.00 o 
  -5   2   3     2954.19     3148.27     66.19 o 
  -4   2   3      302.59      345.48     21.70 o 
  -3   2   3     4556.84     4798.72     62.99 o 
  -2   2   3       27.85       33.58      2.97 o 
  -1   2   3      109.15      110.78      7.80 o 
   0   2   3     1312.90     1195.19     21.65 o 
   1   2   3        1.91        1.21      3.81 o 
   2   2   3     3666.17     3730.54     55.10 o 
   3   2   3      587.14      652.40     17.64 o 
   4   2   3      141.88      110.05     17.78 o 
   5   2   3        2.33       14.90     13.51 o 
   6   2   3      133.86      158.06     42.48 o 
   7   2   3        9.86       62.18     34.85 o 
   8   2   3        6.96        4.75     28.12 o 
  -9   3   3       76.03       68.32     31.09 o 
  -8   3   3      148.37      178.22     38.81 o 
  -7   3   3      305.95      359.81     45.74 o 
  -6   3   3       32.16       24.33     12.47 o 
  -5   3   3        9.78        5.83      8.58 o 
  -4   3   3     2342.00     2514.30     43.60 o 
  -3   3   3      145.00      151.34      8.88 o 
  -2   3   3    12189.81    12108.94    149.77 o 
  -1   3   3     1532.66     1650.35     32.26 o 
   0   3   3      924.81      827.55     22.05 o 
   1   3   3     3547.28     3735.08     55.25 o 
   2   3   3      346.29      339.97     15.29 o 
   3   3   3     3545.16     3495.70     62.62 o 
   4   3   3      349.32      350.26     16.02 o 
   5   3   3      206.55      205.52     29.83 o 
   6   3   3       72.52       77.88     21.39 o 
   7   3   3       28.50       18.61     28.71 o 
  -8   4   3       31.48       37.62     24.95 o 
  -7   4   3      131.29      106.93     34.26 o 
  -6   4   3      201.00      149.51     34.26 o 
  -5   4   3      344.41      395.90     25.07 o 
  -4   4   3     2190.29     2274.98     49.78 o 
  -3   4   3        5.34        8.32      3.86 o 
  -2   4   3       64.84       63.62      6.18 o 
  -1   4   3       24.94       34.95      5.72 o 
   0   4   3        6.43        8.55      4.98 o 
   1   4   3     4241.23     4377.93     66.05 o 
   2   4   3      528.75      560.95     18.00 o 
   3   4   3        1.60       -3.20      6.69 o 
   4   4   3      371.36      383.84     48.56 o 
   5   4   3        0.68        5.24     16.17 o 
   6   4   3      111.23      118.71     25.92 o 
   7   4   3       22.31        9.90     36.24 o 
  -8   5   3      427.89      563.38     72.68 o 
  -7   5   3      108.15       99.80     35.64 o 
  -6   5   3       51.30       32.87     27.33 o 
  -5   5   3     1707.84     1849.98     71.02 o 
  -4   5   3      364.53      365.65     26.40 o 
  -3   5   3     2218.51     2229.18     40.97 o 
  -2   5   3       10.15        4.72      5.89 o 
  -1   5   3      377.32      403.51     17.35 o 
   0   5   3      363.67      427.55     18.55 o 
   1   5   3      835.93      880.46     24.76 o 
   2   5   3      291.36      289.06     17.87 o 
   3   5   3      121.20      121.61     23.90 o 
   4   5   3       41.38       27.18     12.36 o 
   5   5   3       13.11        1.51     19.34 o 
   6   5   3      480.91      478.43     59.80 o 
  -8   6   3        7.66       -4.16     30.89 o 
  -7   6   3      186.60      210.70     51.68 o 
  -6   6   3      579.59      626.16     77.82 o 
  -5   6   3      484.92      531.84     42.42 o 
  -4   6   3      228.19      194.49     15.96 o 
  -3   6   3        3.94       -2.59      9.18 o 
  -2   6   3      621.87      711.86     26.14 o 
  -1   6   3      286.39      291.85     17.10 o 
   0   6   3     1160.40     1215.12     29.67 o 
   1   6   3      647.68      631.04     30.61 o 
   2   6   3      301.68      307.62     21.36 o 
   3   6   3      246.80      260.54     22.25 o 
   4   6   3      387.60      415.54     31.69 o 
   5   6   3      120.94      149.73     33.90 o 
   6   6   3      139.47      118.83     61.59 o 
  -7   7   3       35.70       38.42     34.85 o 
  -6   7   3        3.76      -11.48     18.81 o 
  -5   7   3       10.30        5.95     26.04 o 
  -4   7   3     1028.38      941.69     51.32 o 
  -3   7   3       19.47       -0.33     11.40 o 
  -2   7   3     2111.24     2137.14     67.41 o 
  -1   7   3        0.37       -0.89      8.73 o 
   0   7   3      287.45      349.97     27.21 o 
   1   7   3      212.81      226.31     18.55 o 
   2   7   3      782.93      819.75     46.26 o 
   3   7   3       67.80       45.49     20.04 o 
   4   7   3       10.90       22.72     14.71 o 
   5   7   3       18.52       55.47     25.42 o 
  -6   8   3       81.19       34.79     47.03 o 
  -5   8   3       66.66       87.58     26.33 o 
  -4   8   3      103.25       82.58     34.44 o 
  -3   8   3      195.65      213.46     26.14 o 
  -2   8   3      187.58      165.17     37.84 o 
  -1   8   3       25.50       16.52     15.99 o 
   0   8   3        8.13        1.31     13.85 o 
   1   8   3      522.92      548.31     42.59 o 
   2   8   3       73.88       47.83     20.12 o 
   3   8   3      258.58      278.43     32.62 o 
   4   8   3       69.85       55.99     20.36 o 
  -5   9   3       27.77       16.21     21.66 o 
  -4   9   3      198.20      151.92     36.63 o 
  -3   9   3        3.76       -7.54     14.44 o 
  -2   9   3      354.64      398.57    122.28 o 
  -1   9   3      189.08      245.10     40.99 o 
   0   9   3        1.20      -14.80     14.80 o 
   1   9   3       41.28       28.46     20.40 o 
   2   9   3       42.82       24.44     26.04 o 
   3   9   3       66.07        1.39     38.02 o 
  -4  10   3       40.08       17.84     47.53 o 
  -3  10   3      118.85       63.76     39.80 o 
  -2  10   3       96.62       94.92     31.41 o 
  -1  10   3        0.34        0.78     20.26 o 
   0  10   3      290.82      346.37     47.60 o 
   1  10   3       50.93       31.47     22.29 o 
   2  10   3       84.10       27.13     48.32 o 
  -2 -11   4        0.80        1.98     34.26 o 
  -1 -11   4        0.19       73.07     50.30 o 
   0 -11   4      340.88      351.21     41.20 o 
   1 -11   4        0.10      -20.77     25.37 o 
   2 -11   4      689.28      763.58     90.70 o 
  -4 -10   4      219.53      220.16     41.77 o 
  -3 -10   4       27.22       10.60     16.06 o 
  -2 -10   4      466.17      426.85     39.76 o 
  -1 -10   4      197.93      201.11     64.06 o 
   0 -10   4     3456.61     4152.92    150.18 o 
   1 -10   4      563.10      619.70     49.61 o 
   2 -10   4      105.75      160.37     40.97 o 
   3 -10   4      265.63      261.06     41.78 o 
   4 -10   4       44.14       47.72     41.78 o 
  -5  -9   4        8.29       -0.09     23.76 o 
  -4  -9   4      343.37      350.92     52.48 o 
  -3  -9   4       15.31       16.44     14.35 o 
  -2  -9   4      658.02      694.45     84.39 o 
  -1  -9   4        0.15        0.30     14.59 o 
   0  -9   4      427.75      470.39     57.76 o 
   1  -9   4      139.64      180.20     29.58 o 
   2  -9   4      382.98      311.46     34.84 o 
   3  -9   4      376.26      367.24     44.80 o 
   4  -9   4       18.24        3.76     18.02 o 
   5  -9   4      180.41      213.17     43.76 o 
  -6  -8   4      524.88      493.87     79.21 o 
  -5  -8   4        0.24        4.59     16.98 o 
  -4  -8   4        0.04      -11.51     17.38 o 
  -3  -8   4        3.74       17.31     12.11 o 
  -2  -8   4     1246.05     1175.63     55.26 o 
  -1  -8   4       30.44       32.25     14.10 o 
   0  -8   4       67.36       43.88     13.12 o 
   1  -8   4       14.71       -9.00     12.95 o 
   2  -8   4       16.59        7.19     13.25 o 
   3  -8   4       19.53       11.14     15.97 o 
   4  -8   4      436.51      479.11     59.39 o 
   5  -8   4      199.43      179.38     25.04 o 
   6  -8   4       12.36       11.35     24.50 o 
  -7  -7   4      162.47      164.56     50.30 o 
  -6  -7   4      385.07      462.59     72.08 o 
  -5  -7   4       53.81       50.83     21.98 o 
  -4  -7   4      652.76      678.26     53.30 o 
  -3  -7   4       60.13       61.31     12.40 o 
  -2  -7   4      118.60      147.95     16.71 o 
  -1  -7   4      172.49      127.78     20.15 o 
   0  -7   4       74.50       75.26     12.54 o 
   1  -7   4      301.50      328.18     27.89 o 
   2  -7   4     1124.10     1177.81     43.72 o 
   3  -7   4       68.13       47.32     25.20 o 
   4  -7   4      390.33      399.97     34.03 o 
   5  -7   4       38.40       32.02     14.06 o 
   6  -7   4      296.32      314.39     62.58 o 
  -7  -6   4        1.57       -3.37     26.14 o 
  -6  -6   4      602.66      578.04     72.08 o 
  -5  -6   4        0.07       -5.00     10.04 o 
  -4  -6   4     2113.55     2163.77     71.54 o 
  -3  -6   4        2.17        2.82      5.95 o 
  -2  -6   4       33.50       27.81     10.82 o 
  -1  -6   4       60.72       47.74      9.88 o 
   0  -6   4       42.12       32.52      8.65 o 
   1  -6   4      110.75      130.74     13.10 o 
   2  -6   4       53.40       52.83     11.28 o 
   3  -6   4      309.71      352.25     24.44 o 
   4  -6   4      102.88       86.17     17.70 o 
   5  -6   4      307.58      323.16     87.13 o 
   6  -6   4        1.53       -5.02     18.79 o 
   7  -6   4      662.86      717.34     58.30 o 
  -8  -5   4       47.03      100.60     37.62 o 
  -7  -5   4       57.32       49.70     29.90 o 
  -6  -5   4      132.34       76.04     28.71 o 
  -5  -5   4      582.78      581.02     46.00 o 
  -4  -5   4      654.14      661.65     27.92 o 
  -3  -5   4     1826.22     1804.54     52.74 o 
  -2  -5   4       34.32       35.56      6.53 o 
  -1  -5   4      263.80      265.96     15.71 o 
   0  -5   4       10.08       17.22      6.51 o 
   1  -5   4        0.26       -1.72      6.51 o 
   2  -5   4       92.21       71.71     11.84 o 
   3  -5   4      512.81      505.36     27.10 o 
   4  -5   4      241.53      254.92     24.50 o 
   5  -5   4      161.93      135.97     19.43 o 
   6  -5   4        1.38        6.34     17.79 o 
   7  -5   4      230.63      222.32     31.93 o 
  -8  -4   4        5.79       -2.18     25.15 o 
  -7  -4   4       59.00       67.53     28.32 o 
  -6  -4   4     2137.77     2001.64    109.11 o 
  -5  -4   4     2279.23     2370.34     79.84 o 
  -4  -4   4     4337.14     4284.92    107.75 o 
  -3  -4   4        9.99       14.91      5.90 o 
  -2  -4   4      532.67      484.21     14.79 o 
  -1  -4   4     1289.93     1422.86     27.60 o 
   0  -4   4     1907.64     1917.00     39.14 o 
   1  -4   4     1701.42     1788.97     35.96 o 
   2  -4   4      720.76      706.03     21.62 o 
   3  -4   4       51.02       39.05      9.55 o 
   4  -4   4       77.81       60.78     14.92 o 
   5  -4   4     1515.71     1547.49     74.46 o 
   6  -4   4        4.69      -13.23     13.23 o 
   7  -4   4      140.71      123.60     26.44 o 
  -9  -3   4       37.97       30.89     29.51 o 
  -8  -3   4      144.86      218.62     38.81 o 
  -7  -3   4      456.34      513.88     49.70 o 
  -6  -3   4        7.12       -4.48     12.05 o 
  -5  -3   4      112.29      112.67     12.98 o 
  -4  -3   4      445.78      478.35     22.61 o 
  -3  -3   4      430.95      451.98     20.22 o 
  -2  -3   4       19.56       17.16      4.01 o 
  -1  -3   4       99.13       72.13      6.76 o 
   0  -3   4      149.18      147.11      8.58 o 
   1  -3   4     5211.45     5069.71     76.94 o 
   2  -3   4      440.49      458.90     17.15 o 
   3  -3   4      474.34      508.24     20.58 o 
   4  -3   4      264.54      232.97     18.92 o 
   5  -3   4        9.06       20.74     16.37 o 
   6  -3   4       63.00       42.91     18.57 o 
   7  -3   4      401.54      408.89     34.93 o 
  -9  -2   4        0.11      -20.20     22.77 o 
  -8  -2   4      195.65      258.42     34.06 o 
  -7  -2   4       15.35       36.44     15.64 o 
  -6  -2   4       13.13        9.99      8.81 o 
  -5  -2   4     1120.16     1053.81     31.05 o 
  -4  -2   4      536.40      558.60     19.70 o 
  -3  -2   4      433.84      568.89     21.82 o 
  -2  -2   4       21.20       22.17      6.84 o 
  -1  -2   4     4788.22     4309.57     58.75 o 
   0  -2   4        0.50        1.89      3.91 o 
   1  -2   4      551.67      567.54     17.00 o 
   2  -2   4     2687.24     2992.29     46.98 o 
   3  -2   4      522.18      558.90     20.35 o 
   4  -2   4       83.21       86.97     11.41 o 
   5  -2   4        5.78        8.14     13.76 o 
   6  -2   4      257.02      276.05     31.93 o 
   7  -2   4      333.05      185.95     51.49 o 
  -9  -1   4       86.61       61.98     20.79 o 
  -6  -1   4      266.50      220.59     32.62 o 
  -5  -1   4      799.46      811.00     45.75 o 
  -4  -1   4      261.45      311.04     24.49 o 
  -3  -1   4     2338.38     2269.48     51.31 o 
  -2  -1   4      855.39      826.95     17.27 o 
  -1  -1   4     1509.27     1498.59     22.95 o 
   0  -1   4     6201.50     5512.16     93.96 o 
   1  -1   4        2.63        5.97      4.26 o 
   2  -1   4     6870.35     6746.98     97.76 o 
   3  -1   4       61.90       66.09      7.00 o 
   4  -1   4      597.12      537.88     19.93 o 
   5  -1   4      860.51      799.80     49.53 o 
   6  -1   4      149.90      133.26     25.16 o 
   7  -1   4      679.32      616.25     84.36 o 
   8  -1   4       74.19       71.69     44.75 o 
  -7   0   4        3.75       -5.54     26.14 o 
  -6   0   4       26.19       48.71     27.92 o 
  -5   0   4     3328.65     3379.66    119.09 o 
  -4   0   4      633.61      622.66     45.74 o 
  -3   0   4      581.87      559.18     16.41 o 
  -2   0   4     2415.47     2200.14     35.86 o 
  -1   0   4      146.21      123.15      6.23 o 
   0   0   4    16793.12    16632.12    215.69 o 
   1   0   4     1875.95     1884.97     31.67 o 
   2   0   4      232.55      215.42     10.91 o 
   3   0   4      578.25      534.98     17.46 o 
   4   0   4       10.43       13.05      6.41 o 
   5   0   4      333.40      345.18     37.23 o 
   6   0   4       82.90       82.88     23.07 o 
   7   0   4        1.06       -3.17     30.69 o 
  -9   1   4      273.21      307.73     38.61 o 
  -8   1   4       37.30       34.06     16.24 o 
  -7   1   4       71.72       19.60     29.70 o 
  -6   1   4       25.93        1.78     20.40 o 
  -5   1   4        0.09       -9.94      9.94 o 
  -4   1   4     3644.27     3693.57     77.77 o 
  -3   1   4        0.08        1.27      4.48 o 
  -2   1   4     1101.59     1162.71     21.11 o 
  -1   1   4      836.50      752.46     14.62 o 
   0   1   4      176.47      184.83      8.81 o 
   1   1   4     6597.58     6580.14     88.24 o 
   2   1   4     1295.72     1324.06     25.23 o 
   3   1   4      344.93      368.24     15.27 o 
   4   1   4       18.91       15.52      6.66 o 
   5   1   4       28.70       15.38     17.62 o 
   6   1   4     1525.49     1728.88    274.46 o 
   7   1   4       36.41       49.90     37.23 o 
  -9   2   4       33.43       68.91     27.72 o 
  -8   2   4      312.60      360.80     42.58 o 
  -7   2   4        0.86       12.48     16.24 o 
  -6   2   4       28.42       21.42      9.05 o 
  -5   2   4      319.11      369.08     28.04 o 
  -4   2   4       34.85       26.27      6.54 o 
  -3   2   4      576.46      718.89     17.22 o 
  -2   2   4     1849.58     1857.91     30.86 o 
  -1   2   4        2.71        1.06      2.97 o 
   0   2   4        5.77        5.36      4.00 o 
   1   2   4      327.13      312.56     13.32 o 
   2   2   4       59.31       76.62      8.12 o 
   3   2   4        3.18        1.06      6.42 o 
   4   2   4     1419.12     1352.59     68.48 o 
   5   2   4       79.79       87.18     40.00 o 
   6   2   4      660.47      720.95     53.74 o 
   7   2   4       17.33        6.73     36.44 o 
  -9   3   4       52.47       40.00     26.34 o 
  -8   3   4       94.11      179.61     37.03 o 
  -7   3   4      285.37      339.22     44.16 o 
  -6   3   4      259.48      258.62     38.42 o 
  -5   3   4       85.41       71.62     19.01 o 
  -4   3   4      366.55      383.49     15.60 o 
  -3   3   4        4.44        6.23      3.42 o 
  -2   3   4       63.94       54.33      6.78 o 
  -1   3   4     1866.91     1931.28     34.94 o 
   0   3   4      462.19      497.40     20.45 o 
   1   3   4      415.65      472.54     20.19 o 
   2   3   4      944.56      986.30     28.05 o 
   3   3   4       49.27       60.31     10.84 o 
   4   3   4      853.08      785.77     34.38 o 
   5   3   4       39.29       24.10     19.21 o 
   6   3   4       23.34        6.25     18.12 o 
   7   3   4       19.38       14.28     15.78 o 
  -8   4   4       36.96       40.20     26.73 o 
  -7   4   4      249.05      196.04     38.81 o 
  -6   4   4       39.15        8.12     17.62 o 
  -5   4   4      828.33      866.36     66.14 o 
  -4   4   4     1233.21     1280.58     31.11 o 
  -3   4   4      236.60      268.18     14.39 o 
  -2   4   4      108.05      103.37      6.75 o 
  -1   4   4       13.13       21.97      4.70 o 
   0   4   4       67.35       72.24      7.77 o 
   1   4   4      702.99      770.68     25.27 o 
   2   4   4       24.19       30.66      8.19 o 
   3   4   4      260.00      214.63     26.62 o 
   4   4   4        2.72        9.51     10.72 o 
   5   4   4      171.63      185.37     48.62 o 
   6   4   4        3.01        8.20     19.31 o 
  -8   5   4        5.17       30.10     27.72 o 
  -7   5   4      172.14      251.29     46.73 o 
  -6   5   4      340.33      318.62     51.29 o 
  -5   5   4       29.27       33.89     13.04 o 
  -4   5   4       14.85       12.75     12.52 o 
  -3   5   4      708.04      713.70     23.15 o 
  -2   5   4       60.59       57.11      8.20 o 
  -1   5   4      129.26      137.85      9.76 o 
   0   5   4       66.25       75.56      8.41 o 
   1   5   4      247.43      232.61     29.36 o 
   2   5   4      130.19      124.47     12.80 o 
   3   5   4      514.58      506.47     32.96 o 
   4   5   4       86.77       65.91     17.42 o 
   5   5   4       10.54       -3.39     19.69 o 
   6   5   4       99.60       83.47     27.73 o 
  -8   6   4       25.39        2.57     30.50 o 
  -7   6   4        9.20      -14.26     25.35 o 
  -6   6   4      670.87      689.13     80.40 o 
  -5   6   4      353.64      280.75     66.54 o 
  -4   6   4      899.13      933.18     55.82 o 
  -3   6   4      107.36      102.12     16.19 o 
  -2   6   4      123.42      112.67     16.01 o 
  -1   6   4      190.84      179.26     19.53 o 
   0   6   4      104.74      129.23     12.57 o 
   1   6   4      346.59      334.57     20.84 o 
   2   6   4      258.44      237.28     26.40 o 
   3   6   4       20.40       43.45     22.80 o 
   4   6   4       15.74       18.69     14.01 o 
   5   6   4       46.47       32.92     23.21 o 
  -7   7   4      236.32      272.09     59.01 o 
  -6   7   4        8.64       16.56     15.31 o 
  -5   7   4       12.33       33.09     17.71 o 
  -4   7   4      620.67      603.73     33.12 o 
  -3   7   4       37.71       45.10     24.10 o 
  -2   7   4        5.94       -0.42     10.03 o 
  -1   7   4       11.80       20.41     11.30 o 
   0   7   4        2.65        3.22     10.81 o 
   1   7   4     2535.83     2647.27     80.77 o 
   2   7   4        6.14       -8.28     11.84 o 
   3   7   4       48.66       29.75     17.38 o 
   4   7   4       56.52       36.13     18.30 o 
   5   7   4       17.67       28.29     28.53 o 
  -6   8   4       10.23       10.39     18.70 o 
  -5   8   4      370.85      418.12     46.01 o 
  -4   8   4       14.13       13.34     13.71 o 
  -3   8   4       55.93       29.89     16.08 o 
  -2   8   4        1.22        0.35     13.74 o 
  -1   8   4     1269.33     1266.47     65.94 o 
   0   8   4      298.77      350.42     31.41 o 
   1   8   4      215.39      180.64     28.95 o 
   2   8   4        2.02       -8.38     17.92 o 
   3   8   4        8.85        2.82     23.86 o 
   4   8   4       39.17       37.99     34.66 o 
  -5   9   4      525.60      598.20     98.72 o 
  -4   9   4      214.75      197.80     26.50 o 
  -3   9   4      219.97      227.54     30.25 o 
  -2   9   4      219.37      187.01     39.80 o 
  -1   9   4      181.28      172.23     28.99 o 
   0   9   4      748.47      800.22     55.75 o 
   1   9   4       87.29       97.87     26.17 o 
   2   9   4        8.22      -13.14     22.02 o 
   3   9   4      264.11      251.10     72.68 o 
  -3  10   4      156.03      140.20     49.31 o 
  -2  10   4      148.49       46.14     46.93 o 
  -1  10   4       39.31       33.59     22.33 o 
   0  10   4      685.07      795.32     69.24 o 
   1  10   4        7.36       30.95     32.33 o 
  -2 -11   5      282.36      313.08     76.24 o 
  -1 -11   5      122.91      209.91     68.71 o 
   0 -11   5      649.96      675.63     77.92 o 
   1 -11   5       23.09       23.35     28.17 o 
  -4 -10   5       21.26       25.33     24.16 o 
  -3 -10   5       11.52       -4.19     14.95 o 
  -2 -10   5      101.54       97.45     23.46 o 
  -1 -10   5      814.59      746.23     63.69 o 
   0 -10   5       40.14       34.65     23.57 o 
   1 -10   5       28.17       17.46     25.95 o 
   2 -10   5       16.88       44.16     23.63 o 
   3 -10   5        1.99        5.35     38.61 o 
  -5  -9   5        1.95      -17.16     19.77 o 
  -4  -9   5      247.64      192.19     35.59 o 
  -3  -9   5       42.30       26.84     15.90 o 
  -2  -9   5       12.48       26.96     16.90 o 
  -1  -9   5        3.69       11.99     16.34 o 
   0  -9   5        3.14      -15.45     15.45 o 
   1  -9   5       42.52       41.12     18.27 o 
   2  -9   5       90.28       92.17     31.16 o 
   3  -9   5        6.26       23.20     22.16 o 
   4  -9   5      113.48      105.19     43.07 o 
  -6  -8   5       21.08       15.84     31.88 o 
  -5  -8   5      843.92      805.17     98.02 o 
  -4  -8   5       69.18       19.72     19.34 o 
  -3  -8   5       60.60       47.24     13.57 o 
  -2  -8   5     1830.63     1769.08     66.66 o 
  -1  -8   5      444.86      455.08     29.59 o 
   0  -8   5      887.64      892.11     44.52 o 
   1  -8   5        2.49       -4.89     12.26 o 
   2  -8   5      126.97      139.80     24.13 o 
   3  -8   5      321.90      271.09     33.02 o 
   4  -8   5      214.00      181.18     27.61 o 
   5  -8   5       31.30       28.12     17.96 o 
  -7  -7   5      637.53      705.17     91.29 o 
  -6  -7   5       46.83       25.15     29.90 o 
  -5  -7   5      219.46      158.93     49.41 o 
  -4  -7   5      597.70      666.30     44.89 o 
  -3  -7   5       57.44       64.96     13.47 o 
  -2  -7   5        5.66       -9.94     10.00 o 
  -1  -7   5        5.59        2.27      9.66 o 
   0  -7   5      587.99      580.99     36.16 o 
   1  -7   5      714.86      800.28     38.49 o 
   2  -7   5        0.08       -2.94     11.34 o 
   3  -7   5       14.33       17.01     15.06 o 
   4  -7   5       40.67       21.44     15.27 o 
   5  -7   5      253.48      260.60     29.31 o 
   6  -7   5        6.88       -0.57     20.20 o 
  -7  -6   5        0.04      -16.83     24.95 o 
  -6  -6   5     1713.22     1483.21    105.94 o 
  -5  -6   5      116.31       74.53     23.92 o 
  -4  -6   5        8.04        9.67     13.13 o 
  -3  -6   5      278.33      253.14     14.25 o 
  -2  -6   5      181.26      184.79     15.90 o 
  -1  -6   5     3027.02     2923.57     73.53 o 
   0  -6   5       10.65        9.81      7.44 o 
   1  -6   5        5.59       -4.10      7.49 o 
   2  -6   5      177.75      172.63     17.25 o 
   3  -6   5      460.27      446.04     30.72 o 
   4  -6   5      511.68      423.15     34.58 o 
   5  -6   5       23.97       16.52     13.98 o 
   6  -6   5       22.70       18.46     22.74 o 
  -8  -5   5        0.74       11.49     28.71 o 
  -7  -5   5       10.16       -5.35     22.77 o 
  -6  -5   5       15.12       38.75     18.81 o 
  -5  -5   5      103.85      135.85     33.47 o 
  -4  -5   5       41.95       36.19      9.76 o 
  -3  -5   5      828.85      821.84     40.19 o 
  -2  -5   5      101.77      112.48     10.10 o 
  -1  -5   5     1128.30     1112.79     26.79 o 
   0  -5   5      282.03      288.25     16.96 o 
   1  -5   5     1004.46      985.04     30.20 o 
   2  -5   5      450.20      431.80     26.04 o 
   3  -5   5       12.84        4.30      9.05 o 
   4  -5   5     2170.49     2277.81     75.23 o 
   5  -5   5        0.02        2.87     15.56 o 
   6  -5   5      253.33      274.68     39.86 o 
   7  -5   5       63.98       35.25     22.60 o 
  -8  -4   5       12.11       35.64     27.72 o 
  -7  -4   5      154.56      130.10     31.68 o 
  -6  -4   5        4.66       -4.55     17.23 o 
  -5  -4   5     1058.39     1047.07     57.65 o 
  -4  -4   5      226.40      210.65     33.10 o 
  -3  -4   5      130.86      137.93     11.87 o 
  -2  -4   5      663.12      681.10     20.42 o 
  -1  -4   5     1074.01     1129.23     24.00 o 
   0  -4   5     1046.08      997.73     24.96 o 
   1  -4   5       32.84       21.77      6.30 o 
   2  -4   5      147.52      131.40     12.18 o 
   3  -4   5      600.57      615.70     30.28 o 
   4  -4   5      265.48      363.69     41.84 o 
   5  -4   5       52.12       47.86     12.42 o 
   6  -4   5        5.44       47.50     20.81 o 
   7  -4   5      293.59      331.89     71.49 o 
  -9  -3   5        5.55        6.34     25.94 o 
  -8  -3   5      403.69      453.08     49.11 o 
  -7  -3   5      124.10       87.13     23.17 o 
  -6  -3   5      105.77       80.85     15.92 o 
  -5  -3   5       48.46       36.28      9.89 o 
  -4  -3   5      875.36      896.65     33.37 o 
  -3  -3   5     1010.68     1027.72     23.70 o 
  -2  -3   5     3626.29     3727.63     50.59 o 
  -1  -3   5     1684.36     1748.82     38.61 o 
   0  -3   5      382.35      402.58     15.82 o 
   1  -3   5     1063.84     1110.06     26.41 o 
   2  -3   5      857.26      877.02     24.70 o 
   3  -3   5     1222.05     1337.70     39.28 o 
   4  -3   5       28.73       21.28     11.66 o 
   5  -3   5      155.88      180.14     31.62 o 
   6  -3   5      130.93      119.80     26.29 o 
   7  -3   5       70.31       69.81     41.19 o 
  -9  -2   5       31.26       15.84     23.37 o 
  -6  -2   5        2.19       -0.89      9.09 o 
  -5  -2   5      872.16      895.49     29.84 o 
  -4  -2   5      291.81      308.17     18.27 o 
  -3  -2   5     2706.05     3037.31     54.34 o 
  -2  -2   5      390.40      411.63     12.79 o 
  -1  -2   5        9.84       19.86      4.42 o 
   0  -2   5      658.94      650.94     18.43 o 
   1  -2   5     1349.62     1235.90     27.51 o 
   2  -2   5      533.57      535.89     19.08 o 
   3  -2   5       90.64       93.57     11.54 o 
   4  -2   5      977.62      908.78     62.48 o 
   5  -2   5      377.90      339.96     40.69 o 
   6  -2   5     1075.19     1138.18     86.04 o 
   7  -2   5       11.29       24.08     18.42 o 
  -7  -1   5       75.89       48.91     35.25 o 
  -6  -1   5      363.15      425.36     84.16 o 
  -5  -1   5       37.59       41.78     13.52 o 
  -4  -1   5      735.54      748.30     22.82 o 
  -3  -1   5     1031.66     1050.50     34.50 o 
  -2  -1   5       14.97        0.83      3.38 o 
  -1  -1   5     3179.90     3061.47     44.64 o 
   0  -1   5       15.22       17.96      5.02 o 
   1  -1   5      150.05      148.39     10.94 o 
   2  -1   5      838.31      825.31     24.00 o 
   3  -1   5       70.56       70.52      9.31 o 
   4  -1   5     1457.05     1480.43     46.55 o 
   5  -1   5       67.91       49.35     20.36 o 
   6  -1   5      310.11      333.93     38.98 o 
   7  -1   5       84.09       90.70     25.35 o 
  -7   0   5       43.17       36.24     30.30 o 
  -6   0   5     1345.08     1390.93     98.81 o 
  -5   0   5       56.49       41.03     21.88 o 
  -4   0   5        1.37        1.80      4.76 o 
  -3   0   5        0.06       -3.54      4.26 o 
  -2   0   5        5.84        4.92      3.20 o 
  -1   0   5     3422.32     3353.92     47.76 o 
   0   0   5      964.32     1072.52     23.09 o 
   1   0   5        0.25        9.02      5.25 o 
   2   0   5      133.86      128.00     10.34 o 
   3   0   5       44.60       38.36      8.65 o 
   4   0   5       14.13       -6.46      8.61 o 
   5   0   5      973.07     1082.02     74.95 o 
   6   0   5       12.74        0.91     17.35 o 
   7   0   5      436.58      463.48     68.71 o 
  -6   1   5      375.49      413.93     18.63 o 
  -5   1   5     1073.24     1068.71     31.09 o 
  -4   1   5     1143.91     1134.52     31.50 o 
  -3   1   5      220.99      219.14      8.54 o 
  -2   1   5      540.23      557.81     11.71 o 
  -1   1   5     1630.02     1568.22     26.43 o 
   0   1   5     2481.94     2611.99     43.96 o 
   1   1   5     2320.16     2333.58     44.11 o 
   2   1   5       57.14       52.23      6.92 o 
   3   1   5        4.12        8.15      8.31 o 
   4   1   5     1037.91     1099.68     45.57 o 
   5   1   5      443.60      502.86     58.52 o 
   6   1   5      888.77      774.87     78.22 o 
   7   1   5      175.15      170.97     30.50 o 
  -9   2   5       90.50       80.20     27.13 o 
  -8   2   5      234.13      272.88     36.44 o 
  -7   2   5     3080.99     3717.73    163.96 o 
  -6   2   5        4.13       22.97     15.64 o 
  -5   2   5      943.79      976.16     31.34 o 
  -4   2   5       91.89       92.22     17.69 o 
  -3   2   5      550.02      645.32     20.64 o 
  -2   2   5     8790.79     8857.62    136.61 o 
  -1   2   5      145.26      174.18      7.44 o 
   0   2   5      508.28      490.08     15.36 o 
   1   2   5     1236.92     1236.42     27.21 o 
   2   2   5       38.62       42.13      6.85 o 
   3   2   5      997.78     1064.25     47.94 o 
   4   2   5      249.77      211.21     27.67 o 
   5   2   5        2.65        8.23     19.65 o 
   6   2   5      243.60      285.13     37.58 o 
   7   2   5        1.86        1.34     19.51 o 
  -9   3   5      161.80      208.52     40.99 o 
  -8   3   5      305.20      346.74     48.12 o 
  -7   3   5      311.75      326.94     42.97 o 
  -6   3   5       19.43        0.40     15.25 o 
  -5   3   5      107.86      103.37     25.94 o 
  -4   3   5      288.86      293.43     16.57 o 
  -3   3   5       74.48       63.86     11.26 o 
  -2   3   5      140.61      122.04      9.81 o 
  -1   3   5        8.94       12.14      4.18 o 
   0   3   5      452.57      484.66     23.75 o 
   1   3   5      415.99      430.40     18.90 o 
   2   3   5      117.40      109.70     11.07 o 
   3   3   5        0.54        7.55      8.83 o 
   4   3   5       34.93       36.04     10.89 o 
   5   3   5       44.01       25.97     20.91 o 
   6   3   5      531.06      411.40     70.89 o 
  -8   4   5       93.29      127.53     34.65 o 
  -7   4   5       15.46       20.79     17.82 o 
  -6   4   5      711.40      611.11     64.16 o 
  -5   4   5        2.16       -9.11     13.47 o 
  -4   4   5        3.65        4.27      8.25 o 
  -3   4   5       13.70       20.74      6.50 o 
  -2   4   5        0.06        5.26      6.65 o 
  -1   4   5     2059.57     2133.54     36.91 o 
   0   4   5       38.95       41.44      8.47 o 
   1   4   5      120.27      140.36     13.43 o 
   2   4   5       25.29       18.63      9.41 o 
   3   4   5      704.03      691.90     44.10 o 
   4   4   5      613.61      549.23     37.20 o 
   5   4   5       32.88        9.25     20.74 o 
   6   4   5      214.29      182.58     57.03 o 
  -8   5   5       58.74       64.36     32.08 o 
  -7   5   5       50.51       69.90     30.69 o 
  -6   5   5      855.31      883.79     86.14 o 
  -5   5   5      632.16      608.99     57.82 o 
  -4   5   5       37.45       16.29     13.51 o 
  -3   5   5     1703.68     1631.80     56.27 o 
  -2   5   5       68.64       46.47     11.78 o 
  -1   5   5     2800.15     2942.48     87.88 o 
   0   5   5      984.75     1062.05     31.10 o 
   1   5   5     1053.92     1083.48     40.05 o 
   2   5   5      721.11      762.52     36.90 o 
   3   5   5       88.52       63.29     12.70 o 
   4   5   5     1309.59     1301.22     58.77 o 
   5   5   5        5.17       22.84     23.84 o 
   6   5   5      297.98      342.78     79.61 o 
  -7   6   5      230.11      199.41     47.33 o 
  -6   6   5       33.12       14.06     26.73 o 
  -5   6   5      413.62      469.90     45.94 o 
  -4   6   5       88.55       32.00     16.16 o 
  -3   6   5       16.79        1.08     10.86 o 
  -2   6   5      232.12      232.23     22.31 o 
  -1   6   5      689.77      685.36     35.01 o 
   0   6   5     1613.16     1813.71     53.27 o 
   1   6   5        9.66       11.77     12.32 o 
   2   6   5        8.44        8.55     10.42 o 
   3   6   5      479.95      407.06     42.93 o 
   4   6   5      191.80      182.58     26.10 o 
   5   6   5      112.42       62.02     33.07 o 
  -7   7   5      147.26      123.77     44.56 o 
  -6   7   5        0.15        6.75     12.91 o 
  -5   7   5      225.95      216.33     36.04 o 
  -4   7   5       18.40       22.59     11.53 o 
  -3   7   5      658.59      667.76     78.18 o 
  -2   7   5     1281.28     1260.13     57.92 o 
  -1   7   5      668.00      717.82     41.59 o 
   0   7   5      203.76      204.44     29.16 o 
   1   7   5        0.28       -0.86     12.99 o 
   2   7   5      986.33     1002.82     72.38 o 
   3   7   5      577.17      584.05     51.65 o 
   4   7   5       44.00       27.84     18.38 o 
  -6   8   5        2.18        7.16     24.06 o 
  -5   8   5       65.49       36.35     22.74 o 
  -4   8   5      521.22      538.59     41.17 o 
  -3   8   5       36.63       26.77     17.03 o 
  -2   8   5       13.28        1.75     16.57 o 
  -1   8   5      160.05      171.51     41.25 o 
   0   8   5      126.64      116.14     19.86 o 
   1   8   5      270.69      308.24     36.52 o 
   2   8   5       21.22       29.13     27.92 o 
   3   8   5      138.68       77.82     48.32 o 
  -5   9   5        5.64        8.07     23.47 o 
  -4   9   5      128.78      102.61     21.45 o 
  -3   9   5      426.01      364.07     38.39 o 
  -2   9   5        0.55      -15.17     19.18 o 
  -1   9   5       75.00       30.73     21.70 o 
   0   9   5       14.15       16.51     43.47 o 
   1   9   5      141.35      143.29     30.92 o 
   2   9   5     1146.12     1288.75    148.52 o 
  -2  10   5       73.84       77.82     50.50 o 
  -1  10   5       28.06       34.13     31.64 o 
  -1 -11   6       13.76       13.07     46.54 o 
   0 -11   6       14.59       34.09     33.07 o 
  -4 -10   6       75.74       71.04     67.23 o 
  -3 -10   6       34.02       22.68     17.18 o 
  -2 -10   6      644.44      684.19     76.46 o 
  -1 -10   6      149.90      103.32     28.90 o 
   0 -10   6        0.64       15.40     20.38 o 
   1 -10   6        5.24        3.46     24.38 o 
   2 -10   6       44.48       61.44     26.38 o 
   3 -10   6        9.35        6.93     39.61 o 
  -5  -9   6       48.57       32.72     22.93 o 
  -4  -9   6       90.66       35.28     25.20 o 
  -3  -9   6       18.92       16.95     13.80 o 
  -2  -9   6        0.03       -2.00     14.14 o 
  -1  -9   6       29.30       40.75     17.21 o 
   0  -9   6       40.38       48.52     22.31 o 
   1  -9   6      276.19      235.16     28.28 o 
   2  -9   6      143.94      122.13     26.63 o 
   3  -9   6       89.50       54.99     27.38 o 
   4  -9   6      122.80       67.13     40.20 o 
  -6  -8   6        0.68      -14.85     29.51 o 
  -5  -8   6        5.78        1.53     16.15 o 
  -4  -8   6      125.16      140.93     24.57 o 
  -3  -8   6        2.76       -9.18     10.57 o 
  -2  -8   6        8.69       -4.80     13.57 o 
  -1  -8   6      484.39      506.34     52.16 o 
   0  -8   6       22.45       10.17     15.07 o 
   1  -8   6      499.31      482.27     35.58 o 
   2  -8   6      131.42      119.67     25.73 o 
   3  -8   6      351.50      266.21     38.54 o 
   4  -8   6      602.00      710.11     51.52 o 
   5  -8   6       35.57       80.99     33.20 o 
  -7  -7   6        8.24       68.91     33.66 o 
  -6  -7   6      183.63      255.06     54.65 o 
  -5  -7   6        0.58        1.52     14.90 o 
  -4  -7   6       70.77       61.64     20.62 o 
  -3  -7   6      561.52      551.76     30.52 o 
  -2  -7   6      435.86      490.98     35.03 o 
  -1  -7   6       12.40        9.86     11.28 o 
   0  -7   6      331.62      344.73     35.27 o 
   1  -7   6        9.60       32.42     13.32 o 
   2  -7   6      529.10      564.03     37.40 o 
   3  -7   6      176.17      161.46     41.93 o 
   4  -7   6      112.78      114.09     22.66 o 
   5  -7   6        0.38       -2.35     15.46 o 
  -7  -6   6      259.51      222.78     50.30 o 
  -6  -6   6      511.76      532.13     77.13 o 
  -5  -6   6       70.40       47.53     24.36 o 
  -4  -6   6       29.22       21.16     15.18 o 
  -3  -6   6     1106.90     1134.30     35.21 o 
  -2  -6   6      376.61      380.36     25.77 o 
  -1  -6   6     1454.72     1499.45     44.07 o 
   0  -6   6       19.26       24.56      9.48 o 
   1  -6   6      192.23      170.02     15.90 o 
   2  -6   6      982.41      968.78     56.84 o 
   3  -6   6       17.15        2.79     12.13 o 
   4  -6   6      107.54       84.18     19.10 o 
   5  -6   6      189.04      229.54     26.22 o 
   6  -6   6        0.19       -5.70     21.26 o 
  -8  -5   6       76.11        3.37     29.70 o 
  -7  -5   6      320.51      317.30     34.79 o 
  -6  -5   6        7.47       -8.32     19.01 o 
  -5  -5   6     1108.63     1208.35     83.17 o 
  -4  -5   6      108.55      121.97     14.04 o 
  -3  -5   6      788.94      808.91     51.20 o 
  -2  -5   6      467.28      483.66     38.55 o 
  -1  -5   6      249.79      251.74     17.00 o 
   0  -5   6     1212.39     1202.21     34.59 o 
   1  -5   6      894.52      993.13     33.61 o 
   2  -5   6       97.59      103.30     16.63 o 
   3  -5   6       51.29       43.70     13.92 o 
   4  -5   6       28.71       70.72     19.22 o 
   5  -5   6        4.06       11.83     14.20 o 
   6  -5   6        0.85       -6.24     18.91 o 
  -8  -4   6        3.94       15.05     24.95 o 
  -7  -4   6      924.65      992.90     69.70 o 
  -6  -4   6       12.59       11.09     18.81 o 
  -5  -4   6       15.31       15.15     14.36 o 
  -4  -4   6       18.00        7.04      5.57 o 
  -3  -4   6        1.36       -6.68      6.68 o 
  -2  -4   6     1435.31     1433.51     27.88 o 
  -1  -4   6      990.91     1029.05     23.96 o 
   0  -4   6      790.03      828.02     27.75 o 
   1  -4   6       82.27       70.95      9.30 o 
   2  -4   6        9.54        4.46      7.64 o 
   3  -4   6     1674.08     1731.27     53.89 o 
   4  -4   6      889.98     1016.22    115.84 o 
   5  -4   6        0.68       -7.24     12.27 o 
   6  -4   6      311.62      300.16     75.55 o 
  -9  -3   6       33.28        5.15     24.16 o 
  -8  -3   6        9.20       -7.80     13.37 o 
  -7  -3   6       10.12       21.19     17.23 o 
  -6  -3   6        3.06        5.08     10.15 o 
  -5  -3   6        1.77        6.60     11.78 o 
  -4  -3   6       11.90       22.63      9.93 o 
  -3  -3   6      374.17      389.67     16.62 o 
  -2  -3   6      460.76      496.58     15.01 o 
  -1  -3   6     1063.05      965.36     20.81 o 
   0  -3   6      599.76      581.29     21.51 o 
   1  -3   6      849.00      835.58     27.51 o 
   2  -3   6      274.73      282.93     17.41 o 
   3  -3   6      430.90      508.87     28.19 o 
   4  -3   6        2.21       -8.73     10.97 o 
   5  -3   6      249.84      209.50     21.75 o 
   6  -3   6      116.35       66.60     27.33 o 
   7  -3   6        2.84       -4.58     21.52 o 
  -7  -2   6     1002.79     1109.34     57.23 o 
  -6  -2   6       80.52       68.88     12.40 o 
  -5  -2   6     1123.73     1206.78     68.37 o 
  -4  -2   6       12.52        9.45      7.52 o 
  -3  -2   6     5268.40     5539.27     86.12 o 
  -2  -2   6     4911.08     5204.94     74.59 o 
  -1  -2   6     2274.88     2242.84     37.33 o 
   0  -2   6       17.23       18.93      6.12 o 
   1  -2   6        0.98       -2.15      5.70 o 
   2  -2   6     1090.92     1053.90     29.77 o 
   3  -2   6        6.49        1.07      8.17 o 
   4  -2   6     1774.99     1840.07     64.14 o 
   5  -2   6      348.17      295.23     23.34 o 
   6  -2   6      510.62      489.73     74.46 o 
   7  -2   6      233.20      220.42     34.63 o 
  -7  -1   6      810.37      864.97     96.24 o 
  -6  -1   6      875.98      961.16    172.08 o 
  -5  -1   6       36.43       45.65     10.36 o 
  -4  -1   6      866.16      928.37     33.74 o 
  -3  -1   6       34.86       31.62      5.30 o 
  -2  -1   6     1567.02     1607.39     32.94 o 
  -1  -1   6     2230.75     2341.30     37.73 o 
   0  -1   6      134.77      165.29     12.04 o 
   1  -1   6     1544.44     1662.18     34.87 o 
   2  -1   6     1515.68     1550.38     33.84 o 
   3  -1   6      154.75      140.11     15.55 o 
   4  -1   6     5220.29     5099.63    222.20 o 
   5  -1   6       45.37       24.39     11.59 o 
   6  -1   6       48.87       55.83     22.09 o 
   7  -1   6        2.94       11.26     20.10 o 
  -6   0   6       54.89       65.10     11.74 o 
  -5   0   6     2871.13     3138.93     65.31 o 
  -4   0   6      420.27      408.35     18.00 o 
  -3   0   6      999.67     1039.82     22.23 o 
  -2   0   6     1182.96     1096.71     20.19 o 
  -1   0   6        0.22       -0.18      4.17 o 
   0   0   6      718.12      824.37     23.30 o 
   1   0   6      150.96      147.94     15.03 o 
   2   0   6       24.28       14.68      6.54 o 
   3   0   6      393.75      392.63     24.72 o 
   4   0   6       19.54       13.42     12.10 o 
   5   0   6      154.41      137.55     17.02 o 
   6   0   6      475.58      494.43     50.69 o 
   7   0   6      469.68      475.65     57.33 o 
  -7   1   6       11.90        2.77     11.68 o 
  -6   1   6        6.09       19.20     10.25 o 
  -5   1   6       15.01       20.80      8.51 o 
  -4   1   6       22.80       16.48      5.96 o 
  -3   1   6      473.69      443.89     20.46 o 
  -2   1   6     1585.68     1646.84     26.94 o 
  -1   1   6       33.55       20.18      5.11 o 
   0   1   6      148.54      160.05     11.39 o 
   1   1   6     1433.29     1414.58     36.08 o 
   2   1   6       46.09       48.48      8.75 o 
   3   1   6      175.07      197.87     17.93 o 
   4   1   6       52.40       54.97     32.83 o 
   5   1   6       12.47       -1.50     11.03 o 
   6   1   6       79.64       59.36     43.57 o 
  -9   2   6        7.88       -1.39     20.40 o 
  -8   2   6       69.66       50.30     21.78 o 
  -7   2   6      203.00      188.92     30.50 o 
  -6   2   6        0.83        3.17     13.66 o 
  -5   2   6      773.55      710.12     52.08 o 
  -4   2   6      119.39      131.81      9.14 o 
  -3   2   6      124.93      126.08     11.88 o 
  -2   2   6        0.23       -0.64      4.74 o 
  -1   2   6     1436.44     1520.34     25.81 o 
   0   2   6      764.47      822.13     21.40 o 
   1   2   6     1274.60     1350.23     31.45 o 
   2   2   6      393.53      389.56     29.97 o 
   3   2   6      781.43      827.05     34.98 o 
   4   2   6     2865.55     2982.05     90.59 o 
   5   2   6      172.16      166.29     52.03 o 
   6   2   6      308.79      282.04     39.73 o 
  -9   3   6       43.55       11.88     25.15 o 
  -8   3   6       10.33      -12.87     20.59 o 
  -7   3   6       69.02       64.36     27.72 o 
  -6   3   6      112.57       99.61     26.14 o 
  -5   3   6       16.11       11.29     18.22 o 
  -4   3   6      592.92      603.55     26.99 o 
  -3   3   6      341.55      369.41     22.59 o 
  -2   3   6     1099.37     1101.79     28.86 o 
  -1   3   6      162.00      184.50      9.87 o 
   0   3   6      544.59      528.98     20.36 o 
   1   3   6       76.85       86.53     10.64 o 
   2   3   6      659.41      647.23     29.96 o 
   3   3   6      307.97      386.56     29.46 o 
   4   3   6        0.08        4.94     17.64 o 
   5   3   6       24.86       20.56     13.31 o 
   6   3   6        2.45       29.48     24.49 o 
  -8   4   6      265.19      222.78     43.76 o 
  -7   4   6      269.75      313.87     50.30 o 
  -6   4   6      308.12      204.36     40.99 o 
  -5   4   6      112.17      110.15     14.06 o 
  -4   4   6        0.08        9.56     10.89 o 
  -3   4   6      209.54      218.09     15.05 o 
  -2   4   6       45.17       34.17     10.45 o 
  -1   4   6        0.11        5.16      6.48 o 
   0   4   6        2.02       -0.01      6.38 o 
   1   4   6       74.71       62.12     10.73 o 
   2   4   6     1209.16     1219.36     66.73 o 
   3   4   6      148.45      123.68     19.65 o 
   4   4   6      151.43      130.83     18.24 o 
   5   4   6       34.77       34.65     14.11 o 
   6   4   6       46.00       20.99     40.60 o 
  -8   5   6        9.74        8.12     26.73 o 
  -7   5   6      535.00      588.93     72.87 o 
  -6   5   6       32.65       38.61     28.32 o 
  -5   5   6      597.41      561.55     48.81 o 
  -4   5   6        9.04        2.90     13.31 o 
  -3   5   6      119.57      134.71     17.73 o 
  -2   5   6      941.87      969.72     40.78 o 
  -1   5   6      257.17      238.43     20.76 o 
   0   5   6     2220.72     2360.57     62.18 o 
   1   5   6     1188.29     1186.47     57.81 o 
   2   5   6       98.00       85.07     16.54 o 
   3   5   6      322.57      305.90     29.13 o 
   4   5   6       34.72       16.80     15.93 o 
   5   5   6       75.04       70.86     17.19 o 
  -7   6   6       46.82       30.30     29.70 o 
  -6   6   6        0.36      -25.35     25.35 o 
  -5   6   6       42.52       27.42     16.61 o 
  -4   6   6        0.39       21.82     15.90 o 
  -3   6   6        0.06       -8.91     10.66 o 
  -2   6   6      322.41      295.31     29.55 o 
  -1   6   6      168.71      171.58     21.51 o 
   0   6   6      937.40      943.97     64.74 o 
   1   6   6        5.43        3.52     13.87 o 
   2   6   6       58.53       55.33     17.55 o 
   3   6   6      370.38      372.33     37.90 o 
   4   6   6       81.07       98.76     22.77 o 
  -7   7   6       98.76       37.03     36.24 o 
  -6   7   6      151.05      133.79     50.40 o 
  -5   7   6        5.86       28.51     36.34 o 
  -4   7   6       31.36       29.35     20.25 o 
  -3   7   6      163.29      150.14     35.25 o 
  -2   7   6      110.08       79.33     23.51 o 
  -1   7   6      211.95      238.82     29.67 o 
   0   7   6       39.54       38.12     16.88 o 
   1   7   6      123.12       92.80     20.57 o 
   2   7   6       77.60       76.61     26.96 o 
   3   7   6      633.92      663.22     59.21 o 
  -6   8   6       48.57       38.79     21.16 o 
  -5   8   6      577.77      587.74     70.50 o 
  -4   8   6       12.39        6.33     14.52 o 
  -3   8   6      754.34      705.22     47.65 o 
  -2   8   6      938.98      847.82     64.99 o 
  -1   8   6      133.63       97.44     21.15 o 
   0   8   6      100.80      124.54     23.19 o 
   1   8   6      176.40      186.73     31.04 o 
   2   8   6      433.99      356.66    103.86 o 
  -4   9   6      122.44      113.09     22.01 o 
  -3   9   6       19.02       -8.52     34.46 o 
  -2   9   6       48.44        5.25     24.35 o 
  -1   9   6       30.22       22.07     21.53 o 
   0   9   6       18.78        9.97     26.80 o 
   1   9   6       30.93       23.81     33.10 o 
  -4 -10   7      110.87       73.27     37.43 o 
  -3 -10   7      166.84      159.56     23.28 o 
  -2 -10   7       23.82       24.68     27.18 o 
  -1 -10   7       11.09        6.28     22.27 o 
   0 -10   7       98.65      129.76     30.13 o 
   1 -10   7      435.24      497.13    128.62 o 
   2 -10   7       26.42       67.62     35.02 o 
  -5  -9   7       44.17       15.55     22.67 o 
  -4  -9   7       13.37      -13.62     16.79 o 
  -3  -9   7      468.65      467.84     32.58 o 
  -2  -9   7       28.34       21.75     16.02 o 
  -1  -9   7      604.72      624.44     55.15 o 
   0  -9   7       36.77       26.17     19.71 o 
   1  -9   7      114.12       78.12     32.51 o 
   2  -9   7      446.84      416.92     56.40 o 
   3  -9   7       64.90       49.11     27.86 o 
  -6  -8   7        0.28       15.05     35.05 o 
  -5  -8   7      205.01      213.96     31.95 o 
  -4  -8   7      251.23      218.68     35.16 o 
  -3  -8   7      811.77      784.87     40.07 o 
  -2  -8   7      785.72      845.25     49.79 o 
  -1  -8   7      303.64      295.00     57.68 o 
   0  -8   7      501.51      538.86     42.63 o 
   1  -8   7       21.83        5.85     15.92 o 
   2  -8   7     1891.71     2048.61     78.54 o 
   3  -8   7        3.05      -20.72     20.72 o 
   4  -8   7       29.33      -20.79     29.31 o 
  -7  -7   7       76.89       42.18     34.65 o 
  -6  -7   7       16.06        8.25     22.18 o 
  -5  -7   7       14.11        6.49     13.58 o 
  -4  -7   7      913.53      887.42     63.33 o 
  -3  -7   7      115.18      101.40     15.71 o 
  -2  -7   7     1015.90     1008.17     70.49 o 
  -1  -7   7       96.11       74.65     15.63 o 
   0  -7   7       11.61       23.33     13.09 o 
   1  -7   7      896.62      998.05     50.42 o 
   2  -7   7       31.64       40.43     18.09 o 
   3  -7   7      567.15      706.13     59.55 o 
   4  -7   7       25.19        8.98     17.83 o 
   5  -7   7       69.83       57.41     21.33 o 
  -7  -6   7       36.92       27.88     21.64 o 
  -6  -6   7        3.88      -11.09     20.59 o 
  -5  -6   7       52.67       57.43     28.52 o 
  -4  -6   7      564.48      575.20     47.13 o 
  -3  -6   7      247.55      210.39     23.92 o 
  -2  -6   7        8.08        3.10      9.06 o 
  -1  -6   7     1722.70     1733.04     66.15 o 
   0  -6   7     1901.45     1838.47     60.42 o 
   1  -6   7     3438.05     3860.23     98.23 o 
   2  -6   7       40.72       17.86     13.93 o 
   3  -6   7       17.06       -4.46     15.36 o 
   4  -6   7       20.62       34.56     22.57 o 
   5  -6   7      100.52       79.92     31.07 o 
  -8  -5   7        6.71       11.41     18.96 o 
  -7  -5   7      228.68      192.48     40.79 o 
  -6  -5   7       89.33       51.68     26.93 o 
  -5  -5   7      131.64       96.24     30.30 o 
  -4  -5   7       14.95       15.46     12.04 o 
  -3  -5   7      120.79      114.94     18.42 o 
  -2  -5   7      152.30      164.95     18.10 o 
  -1  -5   7      201.44      214.29     19.11 o 
   0  -5   7       99.04      119.48     13.98 o 
   1  -5   7      276.70      297.71     18.71 o 
   2  -5   7      463.23      393.75     37.25 o 
   3  -5   7       16.60        2.80     13.09 o 
   4  -5   7      597.85      564.63     42.43 o 
   5  -5   7      212.43      191.56     39.13 o 
   6  -5   7       11.19       24.71     31.29 o 
  -8  -4   7       60.42       48.91     24.75 o 
  -7  -4   7      262.64      258.03     40.20 o 
  -6  -4   7      555.10      570.31     60.00 o 
  -5  -4   7      101.46      114.83     23.85 o 
  -4  -4   7       93.06      113.12     17.45 o 
  -3  -4   7      264.11      245.55     26.32 o 
  -2  -4   7     1746.37     1685.75     37.98 o 
  -1  -4   7      437.35      472.43     23.22 o 
   0  -4   7      538.64      558.48     23.22 o 
   1  -4   7       85.25       72.47     11.16 o 
   2  -4   7     2031.40     2049.10     55.40 o 
   3  -4   7        1.69       -7.03     10.93 o 
   4  -4   7      557.63      512.67     54.32 o 
   5  -4   7      279.39      287.75     43.01 o 
   6  -4   7      276.12      275.27     44.41 o 
  -8  -3   7       60.89       37.82     21.98 o 
  -7  -3   7      234.81      205.35     32.28 o 
  -6  -3   7       20.83       22.63     13.97 o 
  -5  -3   7      190.23      220.22     27.33 o 
  -4  -3   7      524.55      561.10     44.09 o 
  -3  -3   7      148.46      145.81     14.63 o 
  -2  -3   7      161.24      161.72     13.73 o 
  -1  -3   7      236.56      243.11     15.92 o 
   0  -3   7        0.74       -1.69      5.92 o 
   1  -3   7     1061.74     1099.69     32.58 o 
   2  -3   7     1030.19     1096.66     37.79 o 
   3  -3   7       26.43       11.88     13.86 o 
   4  -3   7        2.35        3.12     13.17 o 
   5  -3   7      108.55      101.95     19.39 o 
   6  -3   7       20.56       43.28     24.25 o 
  -7  -2   7      842.06     1006.56     58.62 o 
  -6  -2   7      229.42      251.28     24.59 o 
  -5  -2   7      209.73      186.25     23.79 o 
  -4  -2   7       86.90       91.71     15.56 o 
  -3  -2   7      108.81      123.51     10.51 o 
  -2  -2   7     1350.23     1401.90     25.32 o 
  -1  -2   7      684.24      691.22     20.38 o 
   0  -2   7     1199.42     1139.19     28.19 o 
   1  -2   7      526.55      603.85     25.28 o 
   2  -2   7       20.79       24.22      9.60 o 
   3  -2   7       72.81      105.60     15.13 o 
   4  -2   7      700.60      643.43     42.65 o 
   5  -2   7        0.00        1.15     12.70 o 
   6  -2   7      137.40      138.03     33.96 o 
  -7  -1   7      114.44      101.19     19.21 o 
  -6  -1   7      211.23      277.87     23.74 o 
  -5  -1   7       77.02       73.59     14.15 o 
  -4  -1   7      977.01     1044.17     34.53 o 
  -3  -1   7       23.32       17.90      5.75 o 
  -2  -1   7      740.24      743.61     17.51 o 
  -1  -1   7       45.49       44.90      6.52 o 
   0  -1   7       16.56        9.85      6.06 o 
   1  -1   7        0.77       -5.24      6.02 o 
   2  -1   7       89.19       76.25     12.50 o 
   3  -1   7     1990.59     2023.81     64.24 o 
   4  -1   7      128.24      166.56     46.48 o 
   5  -1   7        2.83        4.91     12.28 o 
   6  -1   7      184.72      197.68     36.85 o 
  -7   0   7        0.03        2.77     12.87 o 
  -6   0   7      454.42      377.04     36.44 o 
  -5   0   7       33.92       40.51     10.08 o 
  -4   0   7     1162.49     1164.74     34.29 o 
  -3   0   7      108.20      108.49      8.74 o 
  -2   0   7      776.29      803.60     18.10 o 
  -1   0   7       34.31       37.17      6.49 o 
   0   0   7     1000.37     1097.30     28.88 o 
   1   0   7     1572.98     1657.40     49.62 o 
   2   0   7       88.40       89.94     12.54 o 
   3   0   7      155.05      164.04     23.00 o 
   4   0   7      139.40      143.05     21.65 o 
   5   0   7      309.65      290.33     26.82 o 
   6   0   7      488.86      511.47     55.89 o 
  -8   1   7      204.84      140.40     26.93 o 
  -7   1   7      128.42      134.66     26.14 o 
  -6   1   7        1.84       20.00     16.63 o 
  -5   1   7       38.75       37.23     20.20 o 
  -4   1   7       71.43       56.19      8.66 o 
  -3   1   7     2922.86     2837.93     56.54 o 
  -2   1   7       72.35       69.62      6.29 o 
  -1   1   7     1898.36     1977.02     39.66 o 
   0   1   7      380.84      390.26     18.67 o 
   1   1   7        5.43       -3.72      6.23 o 
   2   1   7     1722.41     1809.85     46.50 o 
   3   1   7      918.38      984.72     40.40 o 
   4   1   7      181.74      206.57     27.36 o 
   5   1   7      534.25      541.15     58.84 o 
   6   1   7      126.27       93.83     31.80 o 
  -9   2   7       62.88      108.12     29.70 o 
  -8   2   7      128.56      134.46     28.91 o 
  -7   2   7       35.04       20.79     17.62 o 
  -6   2   7       18.82       27.92     19.41 o 
  -5   2   7      492.16      382.19     46.93 o 
  -4   2   7      191.43      200.50     16.46 o 
  -3   2   7       15.75       31.00     12.59 o 
  -2   2   7     1125.90     1086.60     32.22 o 
  -1   2   7      715.15      733.58     19.50 o 
   0   2   7      639.76      622.95     20.96 o 
   1   2   7       95.10       91.79     11.09 o 
   2   2   7      526.40      590.20     29.23 o 
   3   2   7        4.66       -9.00     10.92 o 
   4   2   7      166.02      122.39     21.83 o 
   5   2   7      629.47      640.41     41.81 o 
   6   2   7        0.22       -3.12     24.85 o 
  -8   3   7      209.88      178.22     38.02 o 
  -7   3   7      790.24      799.03     73.47 o 
  -6   3   7       10.32       29.11     21.98 o 
  -5   3   7       76.70      122.78     32.08 o 
  -4   3   7     2565.04     2718.89    100.00 o 
  -3   3   7       38.21       33.27      7.46 o 
  -2   3   7     3382.14     3262.43     77.92 o 
  -1   3   7        7.32        7.34      6.85 o 
   0   3   7       79.27       61.70      8.60 o 
   1   3   7     1305.04     1439.50     43.41 o 
   2   3   7       21.94       18.46     11.29 o 
   3   3   7      476.69      526.53     48.08 o 
   4   3   7       56.17       24.99     17.75 o 
   5   3   7       33.97       19.01     14.50 o 
  -8   4   7       24.31       42.18     28.52 o 
  -7   4   7      119.90       59.41     29.11 o 
  -6   4   7       22.57        5.15     21.78 o 
  -5   4   7      112.15      109.52     12.76 o 
  -4   4   7      466.22      462.79     38.33 o 
  -3   4   7      790.37      756.30     57.05 o 
  -2   4   7       71.23       45.72     11.91 o 
  -1   4   7     2887.18     3067.60     72.74 o 
   0   4   7      938.78     1004.34     43.21 o 
   1   4   7     3636.83     3983.32    110.71 o 
   2   4   7      592.80      616.20     34.80 o 
   3   4   7      285.49      259.37     31.11 o 
   4   4   7      485.83      523.82     48.56 o 
   5   4   7      144.11      132.21     21.34 o 
  -8   5   7        7.60        0.40     28.52 o 
  -7   5   7      254.65      227.33     48.32 o 
  -6   5   7      118.10       97.43     35.45 o 
  -5   5   7      340.76      394.99     77.92 o 
  -4   5   7      155.42      135.77     26.73 o 
  -3   5   7      255.36      224.93     49.20 o 
  -2   5   7       10.28        4.75     11.80 o 
  -1   5   7      216.47      204.04     22.00 o 
   0   5   7      184.10      175.15     21.88 o 
   1   5   7      521.29      506.63     35.88 o 
   2   5   7       84.81       89.36     21.07 o 
   3   5   7       74.40       73.07     23.18 o 
   4   5   7       73.64       85.36     23.90 o 
  -7   6   7       91.37       96.64     41.78 o 
  -6   6   7       58.02       64.56     35.25 o 
  -5   6   7      117.62      114.95     49.01 o 
  -4   6   7      145.48      175.34     77.92 o 
  -3   6   7      454.18      398.64     62.26 o 
  -2   6   7     1000.44      968.34     68.52 o 
  -1   6   7      102.56      121.75     19.88 o 
   0   6   7      302.33      315.94     30.45 o 
   1   6   7       12.12       25.48     17.55 o 
   2   6   7      621.73      703.10     50.95 o 
   3   6   7        5.01       28.59     18.22 o 
   4   6   7        0.39        3.17     34.26 o 
  -6   7   7       29.40       19.25     16.28 o 
  -5   7   7      170.94      150.48     28.35 o 
  -4   7   7       23.27       13.45     12.70 o 
  -3   7   7        5.25       -9.46     13.33 o 
  -2   7   7       72.93       85.35     20.95 o 
  -1   7   7      286.24      320.26     77.03 o 
   0   7   7      334.89      375.06     47.28 o 
   1   7   7      691.66      741.13     61.97 o 
   2   7   7      203.00      132.10     44.11 o 
   3   7   7        0.25       32.08     42.77 o 
  -5   8   7        1.59       -9.31     34.46 o 
  -4   8   7       18.21        7.31     14.65 o 
  -3   8   7      439.65      399.04     37.25 o 
  -2   8   7       16.83       25.52     23.76 o 
  -1   8   7      494.87      573.17     57.26 o 
   0   8   7      356.50      304.49     31.79 o 
   1   8   7       65.10       58.48     22.51 o 
  -3   9   7        1.58       12.67     35.25 o 
  -2   9   7       98.41      100.20     44.95 o 
  -1   9   7        0.13       39.41     44.56 o 
  -3 -10   8       58.65       20.23     20.35 o 
  -2 -10   8      224.18      178.22     55.84 o 
  -1 -10   8      162.11      116.24     53.27 o 
   0 -10   8      209.52      249.79     43.23 o 
   1 -10   8      282.86      306.17     67.03 o 
  -5  -9   8       19.87       17.09     19.27 o 
  -4  -9   8      195.66      196.69     32.57 o 
  -3  -9   8       14.42        9.25     15.23 o 
  -2  -9   8       70.86       35.77     19.08 o 
  -1  -9   8      189.72      185.87     75.94 o 
   0  -9   8       12.75       28.43     20.93 o 
   1  -9   8        0.50       14.92     21.24 o 
   2  -9   8      138.42       99.93     34.32 o 
   3  -9   8      118.65       75.84     49.70 o 
  -6  -8   8       99.12       64.51     71.69 o 
  -5  -8   8        1.75       15.67     17.62 o 
  -4  -8   8      281.60      322.53     42.70 o 
  -3  -8   8        5.05       14.25     14.28 o 
  -2  -8   8      457.52      494.32     44.66 o 
  -1  -8   8      216.50      220.08     34.24 o 
   0  -8   8      589.55      621.79     46.68 o 
   1  -8   8       55.06       59.36     21.71 o 
   2  -8   8      202.24      173.60     29.26 o 
   3  -8   8       85.68       46.74     33.86 o 
   4  -8   8      193.26      194.66     59.01 o 
  -7  -7   8        7.47       -1.26     20.38 o 
  -6  -7   8       95.03      102.58     39.21 o 
  -5  -7   8      373.67      306.81     45.15 o 
  -4  -7   8       35.06       40.80     20.09 o 
  -3  -7   8      144.79      140.85     17.59 o 
  -2  -7   8        2.34        0.51     11.81 o 
  -1  -7   8      366.98      367.16     33.60 o 
   0  -7   8       78.42       75.53     19.54 o 
   1  -7   8      342.50      340.66     31.60 o 
   2  -7   8       16.14        1.68     16.85 o 
   3  -7   8       65.31       65.97     26.70 o 
   4  -7   8       10.09       16.58     21.39 o 
  -7  -6   8      101.01      108.91     37.03 o 
  -6  -6   8        7.35        1.78     24.95 o 
  -5  -6   8      310.22      269.91     52.67 o 
  -4  -6   8       87.74       67.21     21.71 o 
  -3  -6   8       75.92       86.28     13.20 o 
  -2  -6   8       52.51       81.03     17.11 o 
  -1  -6   8      117.53      107.52     17.64 o 
   0  -6   8      201.38      237.71     24.51 o 
   1  -6   8      130.36      108.38     39.96 o 
   2  -6   8      141.36      139.30     24.27 o 
   3  -6   8       62.96      100.08     27.70 o 
   4  -6   8       11.80       21.25     24.54 o 
   5  -6   8      153.52       57.24     38.81 o 
  -8  -5   8       22.53       49.70     30.50 o 
  -7  -5   8       59.03       97.82     32.48 o 
  -6  -5   8        4.47       25.74     21.58 o 
  -5  -5   8       38.20       20.20     21.98 o 
  -4  -5   8     1190.99     1181.34     57.12 o 
  -3  -5   8      226.90      263.44     26.89 o 
  -2  -5   8      176.68      142.95     23.15 o 
  -1  -5   8      120.98      114.68     17.09 o 
   0  -5   8       66.49       82.83     14.04 o 
   1  -5   8      384.26      368.53     26.45 o 
   2  -5   8        9.21       26.57     11.99 o 
   3  -5   8      113.88      107.84     23.62 o 
   4  -5   8        2.94       17.14     16.62 o 
   5  -5   8       39.36       23.80     19.61 o 
  -8  -4   8        2.67        7.13     23.37 o 
  -7  -4   8       69.62       91.69     30.30 o 
  -6  -4   8      750.41      804.58     73.86 o 
  -5  -4   8      587.05      604.69    151.39 o 
  -4  -4   8     1985.78     2241.47     59.16 o 
  -3  -4   8       39.57       27.48     12.57 o 
  -2  -4   8        7.37        9.17      9.17 o 
  -1  -4   8      196.67      195.59     17.33 o 
   0  -4   8       45.23       38.24     10.26 o 
   1  -4   8      119.26      119.30     14.59 o 
   2  -4   8       45.87       63.57     15.00 o 
   3  -4   8        1.50       -5.09     12.23 o 
   4  -4   8       17.69       36.53     16.89 o 
   5  -4   8       89.50       82.06     21.77 o 
  -8  -3   8      337.81      398.23     46.54 o 
  -7  -3   8       24.99        2.57     19.41 o 
  -6  -3   8        2.97        2.27     15.38 o 
  -5  -3   8        3.05        7.51     16.13 o 
  -4  -3   8      892.81      955.00     30.59 o 
  -3  -3   8      408.23      367.61     28.05 o 
  -2  -3   8      193.37      191.28     12.76 o 
  -1  -3   8      827.03      808.79     28.24 o 
   0  -3   8      300.33      323.64     20.53 o 
   1  -3   8     3039.08     3151.15     64.88 o 
   2  -3   8      989.68     1122.12     41.25 o 
   3  -3   8        9.56        2.30     12.29 o 
   4  -3   8       22.11       44.29     18.30 o 
   5  -3   8       12.20       20.06     17.29 o 
   6  -3   8      103.74      119.29     64.16 o 
  -8  -2   8       49.08       39.61     20.59 o 
  -7  -2   8        8.13       14.26     17.82 o 
  -6  -2   8       29.60       31.17     20.10 o 
  -5  -2   8      344.07      355.89     34.97 o 
  -4  -2   8      353.59      305.94     21.07 o 
  -3  -2   8       70.36       88.95     11.54 o 
  -2  -2   8       36.14       40.39      7.47 o 
  -1  -2   8     1427.79     1420.42     34.31 o 
   0  -2   8      382.52      389.36     19.22 o 
   1  -2   8        6.86       10.75      8.35 o 
   2  -2   8      381.47      389.35     24.79 o 
   3  -2   8      344.22      342.36     28.28 o 
   4  -2   8       36.48       40.42     18.00 o 
   5  -2   8      343.83      333.35     54.72 o 
   6  -2   8      225.96      273.85     44.03 o 
  -8  -1   8        0.04       -1.58     14.46 o 
  -7  -1   8      431.39      515.06     46.34 o 
  -6  -1   8      126.87       96.24     22.38 o 
  -5  -1   8      334.69      352.08     27.36 o 
  -4  -1   8     1178.49     1286.09     36.59 o 
  -3  -1   8      133.74      123.21     11.06 o 
  -2  -1   8      526.91      533.63     18.42 o 
  -1  -1   8       10.34       12.31      6.50 o 
   0  -1   8     1020.35     1105.86     29.64 o 
   1  -1   8       47.30       30.75      9.27 o 
   2  -1   8      116.28      136.41     15.84 o 
   3  -1   8       68.06       47.28     15.32 o 
   4  -1   8        5.27       -2.81     14.91 o 
   5  -1   8      924.03      934.79     48.70 o 
   6  -1   8       29.12       10.06     22.54 o 
  -8   0   8       15.73       16.83     18.42 o 
  -7   0   8        9.46       -5.35     16.83 o 
  -6   0   8       37.13       42.18     19.80 o 
  -5   0   8       17.45        0.00     16.04 o 
  -4   0   8      784.00      812.21     35.87 o 
  -3   0   8      768.42      757.57     25.23 o 
  -2   0   8      478.27      471.85     19.42 o 
  -1   0   8     1007.11     1100.02     28.33 o 
   0   0   8       10.80        5.84      6.46 o 
   1   0   8      907.17      892.62     30.07 o 
   2   0   8      610.75      635.04     31.04 o 
   3   0   8      638.59      665.78     40.10 o 
   4   0   8       76.24       68.02     19.54 o 
   5   0   8      265.85      292.31     29.94 o 
   6   0   8       52.97       29.90     55.45 o 
  -9   1   8       75.00       30.89     23.57 o 
  -8   1   8       17.98       11.29     18.81 o 
  -7   1   8       29.02       37.82     22.57 o 
  -6   1   8       12.58       10.69     18.02 o 
  -5   1   8       17.88       11.29     19.80 o 
  -4   1   8      993.63     1036.92     58.89 o 
  -3   1   8      522.83      527.61     40.09 o 
  -2   1   8       21.67       17.20      6.13 o 
  -1   1   8      382.70      359.74     17.58 o 
   0   1   8       27.04        7.62      7.13 o 
   1   1   8      157.13      148.81     13.71 o 
   2   1   8      696.37      672.80     40.93 o 
   3   1   8      363.80      319.34     32.72 o 
   4   1   8      720.65      731.57     57.45 o 
   5   1   8      229.41      214.46     70.25 o 
  -8   2   8       74.44       59.21     26.14 o 
  -7   2   8        1.17        1.58     20.20 o 
  -6   2   8      245.65      239.41     40.99 o 
  -5   2   8     1074.62     1056.27     75.45 o 
  -4   2   8       41.72       30.56     20.99 o 
  -3   2   8      137.34      126.79     11.93 o 
  -2   2   8      360.15      395.67     25.06 o 
  -1   2   8      562.93      526.89     23.11 o 
   0   2   8        1.44       -2.77      8.54 o 
   1   2   8      218.86      219.71     16.17 o 
   2   2   8     1641.10     1624.55     92.06 o 
   3   2   8       39.53       55.01     19.25 o 
   4   2   8      142.44      119.73     30.97 o 
   5   2   8        4.80        4.01     12.38 o 
  -8   3   8      300.15      270.50     47.72 o 
  -7   3   8       65.18       79.61     29.70 o 
  -6   3   8       10.34       -2.18     21.58 o 
  -5   3   8      751.04      657.44     72.08 o 
  -4   3   8      192.55      200.11     25.72 o 
  -3   3   8     1478.18     1517.48     56.89 o 
  -2   3   8      226.88      227.52     23.25 o 
  -1   3   8      401.28      390.72     28.15 o 
   0   3   8      281.74      256.51     22.05 o 
   1   3   8      800.83      818.83     61.08 o 
   2   3   8       62.80       45.13     15.00 o 
   3   3   8       13.47        7.45     16.96 o 
   4   3   8       77.70       45.06     19.82 o 
   5   3   8      227.72      169.83     62.94 o 
  -8   4   8        9.40       10.69     28.32 o 
  -7   4   8      290.35      281.39     51.88 o 
  -6   4   8        2.25        2.57     25.94 o 
  -5   4   8      421.61      370.75     31.07 o 
  -4   4   8      296.47      281.68     32.57 o 
  -3   4   8       23.23       18.36     11.07 o 
  -2   4   8      176.91      147.58     20.50 o 
  -1   4   8       63.73       51.86     14.49 o 
   0   4   8       16.69       23.19     13.68 o 
   1   4   8       21.80       21.60     15.42 o 
   2   4   8       25.19       34.26     17.74 o 
   3   4   8        5.69      -14.30     18.98 o 
   4   4   8       89.09       71.56     17.17 o 
  -7   5   8       27.01        1.19     29.11 o 
  -6   5   8        0.80        7.72     29.90 o 
  -5   5   8        0.10       -1.84     14.42 o 
  -4   5   8      902.29      938.30    101.29 o 
  -3   5   8      125.31      176.19     21.72 o 
  -2   5   8      243.84      221.29     38.25 o 
  -1   5   8       23.49       10.49     14.55 o 
   0   5   8       81.15       48.05     30.63 o 
   1   5   8      371.82      387.93     49.88 o 
   2   5   8      146.98      135.38     25.59 o 
   3   5   8       92.10       58.56     26.63 o 
   4   5   8      306.02      300.80     68.91 o 
  -7   6   8       85.79       64.75     34.46 o 
  -6   6   8      419.90      381.99     68.71 o 
  -5   6   8        0.53        8.07     15.44 o 
  -4   6   8      438.85      401.68     47.72 o 
  -3   6   8        1.06       -9.83     12.78 o 
  -2   6   8      212.28      248.08     29.86 o 
  -1   6   8      580.12      654.66     47.44 o 
   0   6   8       11.63       20.36     23.66 o 
   1   6   8      201.16      194.55     31.03 o 
   2   6   8       36.76       41.51     24.65 o 
   3   6   8        6.30       45.35     45.94 o 
  -6   7   8        0.14       -2.33     22.57 o 
  -5   7   8       88.35       35.49     22.74 o 
  -4   7   8      308.35      279.85     42.76 o 
  -3   7   8        9.62       10.94     16.47 o 
  -2   7   8       41.92       23.38     19.29 o 
  -1   7   8      240.11      185.50     39.70 o 
   0   7   8       14.78       24.66     20.98 o 
   1   7   8      255.89      347.54     40.77 o 
   2   7   8      126.53      109.90     61.19 o 
  -4   8   8      139.60      150.44     22.68 o 
  -3   8   8      131.87       81.85     31.87 o 
  -2   8   8      112.44      123.37     50.50 o 
  -1   8   8      143.96      264.36     68.32 o 
   0   8   8       85.70      110.24     35.92 o 
  -2 -10   9       69.30       27.53     38.22 o 
  -1 -10   9      488.65      463.18     86.74 o 
  -4  -9   9      223.68      201.73     60.89 o 
  -3  -9   9       67.05       79.85     18.91 o 
  -2  -9   9       52.51       45.17     20.06 o 
  -1  -9   9       77.26       44.48     25.50 o 
   0  -9   9      385.79      342.40     47.49 o 
   1  -9   9        0.93       20.51     26.96 o 
   2  -9   9      164.79      198.03     56.44 o 
  -5  -8   9      173.45      205.68     30.55 o 
  -4  -8   9       43.90       39.50     23.77 o 
  -3  -8   9      100.09       73.60     26.57 o 
  -2  -8   9      146.41      138.18     36.49 o 
  -1  -8   9      454.17      423.42     40.04 o 
   0  -8   9      352.24      334.92     39.83 o 
   1  -8   9       76.21       79.34     28.02 o 
   2  -8   9      291.96      385.13     44.91 o 
   3  -8   9       34.45       60.20     46.54 o 
  -6  -7   9       57.12       55.65     37.62 o 
  -5  -7   9       44.74       32.20     39.41 o 
  -4  -7   9      532.69      524.84     50.33 o 
  -3  -7   9       11.98       21.08     17.90 o 
  -2  -7   9      104.99      122.64     20.98 o 
  -1  -7   9      220.20      175.44     26.47 o 
   0  -7   9      169.69      141.64     25.68 o 
   1  -7   9      376.81      351.00     36.98 o 
   2  -7   9        1.01       -4.71     20.07 o 
   3  -7   9      268.61      323.96     49.11 o 
   4  -7   9      226.50      137.83     52.87 o 
  -7  -6   9        6.32       17.62     27.92 o 
  -6  -6   9      505.43      500.61     70.89 o 
  -5  -6   9        7.26       -2.77     26.73 o 
  -4  -6   9       91.08      117.95     25.20 o 
  -3  -6   9        6.04        9.17      9.48 o 
  -2  -6   9      221.74      184.58     22.81 o 
  -1  -6   9      925.16      911.39     56.93 o 
   0  -6   9        1.02        0.36     13.50 o 
   1  -6   9        1.11      -13.82     13.82 o 
   2  -6   9       11.57        6.41     16.63 o 
   3  -6   9       53.87       99.07     30.79 o 
   4  -6   9        6.11      -32.08     32.08 o 
  -7  -5   9       45.21       45.15     28.12 o 
  -6  -5   9       34.42       21.19     26.93 o 
  -5  -5   9      164.62      144.16     38.81 o 
  -4  -5   9        1.01       -1.62     13.71 o 
  -3  -5   9     1309.24     1278.59     75.15 o 
  -2  -5   9      249.18      254.11     45.92 o 
  -1  -5   9     2556.53     2726.23     75.27 o 
   0  -5   9     1316.95     1393.86     50.93 o 
   1  -5   9        7.45        7.83     12.38 o 
   2  -5   9     1880.25     2069.57     75.97 o 
   3  -5   9      142.91      129.25     32.27 o 
   4  -5   9      840.35     1062.60    120.00 o 
  -8  -4   9       72.68       70.89     31.49 o 
  -7  -4   9       17.91       41.19     26.14 o 
  -6  -4   9       78.23       60.40     26.14 o 
  -5  -4   9        0.33        4.36     18.22 o 
  -4  -4   9        5.57       -7.21     11.05 o 
  -3  -4   9        8.80       -4.87     11.36 o 
  -2  -4   9       53.19       26.92     10.44 o 
  -1  -4   9      253.28      266.08     19.54 o 
   0  -4   9     1013.99     1087.90     37.40 o 
   1  -4   9      341.15      305.55     30.01 o 
   2  -4   9      517.66      625.68     62.20 o 
   3  -4   9      164.17      123.05     29.37 o 
   4  -4   9        0.31       25.00     18.38 o 
   5  -4   9      523.33      548.90     65.16 o 
  -8  -3   9      313.98      376.64     47.53 o 
  -7  -3   9       30.48       16.04     21.39 o 
  -6  -3   9        6.63       13.66     21.58 o 
  -5  -3   9     1128.50     1193.02    153.67 o 
  -4  -3   9      782.71      788.19     50.61 o 
  -3  -3   9      622.43      596.80     38.46 o 
  -2  -3   9      340.00      340.04     21.34 o 
  -1  -3   9      288.40      332.10     22.50 o 
   0  -3   9     1416.97     1444.70     42.50 o 
   1  -3   9       37.20       37.22     13.10 o 
   2  -3   9      656.14      539.85     36.46 o 
   3  -3   9      120.55       93.59     23.94 o 
   4  -3   9      103.63       76.33     22.78 o 
   5  -3   9       37.00       18.52     18.07 o 
  -8  -2   9       27.55       38.42     23.37 o 
  -7  -2   9      772.04      762.20     60.40 o 
  -6  -2   9       31.82       61.98     25.74 o 
  -5  -2   9      433.79      508.92     59.41 o 
  -4  -2   9      525.45      512.62     23.47 o 
  -3  -2   9      194.08      209.75     22.88 o 
  -2  -2   9     1084.57     1219.81     36.62 o 
  -1  -2   9      573.94      528.83     25.55 o 
   0  -2   9      256.93      213.46     18.82 o 
   1  -2   9      977.32      977.36     47.20 o 
   2  -2   9      290.67      304.70     33.16 o 
   3  -2   9      205.38      142.14     34.72 o 
   4  -2   9      174.20      143.05     26.68 o 
   5  -2   9       14.75       31.82     19.08 o 
  -8  -1   9        0.12        4.36     19.01 o 
  -7  -1   9      126.94      132.08     29.31 o 
  -6  -1   9       23.16       15.45     20.20 o 
  -5  -1   9        2.04        6.14     18.22 o 
  -4  -1   9      640.61      725.15     27.96 o 
  -3  -1   9      248.57      228.37     19.79 o 
  -2  -1   9       20.65        8.31      7.98 o 
  -1  -1   9       60.61       34.96     12.34 o 
   0  -1   9      128.43      124.74     14.80 o 
   1  -1   9       21.72       10.24     10.94 o 
   2  -1   9     1970.92     1957.94     83.69 o 
   3  -1   9       12.07       -8.46     15.76 o 
   4  -1   9       49.62       49.37     19.77 o 
   5  -1   9       60.52       39.45     18.86 o 
  -8   0   9       72.06       92.08     26.54 o 
  -7   0   9       30.65       14.85     20.99 o 
  -6   0   9      807.03      826.36     63.57 o 
  -5   0   9      535.50      456.65     53.27 o 
  -4   0   9       33.37       18.49      8.36 o 
  -3   0   9       26.68       37.40     15.55 o 
  -2   0   9       85.47       65.81     11.58 o 
  -1   0   9      460.28      475.78     23.22 o 
   0   0   9      549.06      485.10     25.68 o 
   1   0   9      855.32      897.86     40.17 o 
   2   0   9        0.61        4.09     12.82 o 
   3   0   9      564.46      598.05     62.48 o 
   4   0   9      133.70      136.67     26.32 o 
   5   0   9       34.18       63.11     23.68 o 
  -8   1   9       10.04       13.07     21.78 o 
  -7   1   9      500.27      501.80     56.44 o 
  -6   1   9      143.46      106.54     30.10 o 
  -5   1   9     2552.19     2785.42    147.13 o 
  -4   1   9     2775.46     2773.09     98.23 o 
  -3   1   9       25.20       33.85      8.73 o 
  -2   1   9      285.50      263.00     29.82 o 
  -1   1   9      338.30      297.37     24.36 o 
   0   1   9     2412.92     2491.60     58.13 o 
   1   1   9        0.33       14.38     10.68 o 
   2   1   9       84.74       93.13     18.46 o 
   3   1   9       79.53       32.72     19.99 o 
   4   1   9      240.50      272.13     55.63 o 
   5   1   9        0.95        4.64     29.07 o 
  -8   2   9      534.70      457.64     54.46 o 
  -7   2   9     1253.91     1368.35     90.10 o 
  -6   2   9      191.65      180.00     39.21 o 
  -5   2   9      151.29       93.07     31.68 o 
  -4   2   9        4.80        9.02     12.46 o 
  -3   2   9        0.02        2.69      8.43 o 
  -2   2   9      282.98      251.04     30.35 o 
  -1   2   9      266.25      284.93     29.87 o 
   0   2   9      666.26      617.82     54.34 o 
   1   2   9       83.02       86.91     18.07 o 
   2   2   9      786.35      826.08     52.70 o 
   3   2   9       51.42       44.74     23.91 o 
   4   2   9       28.17       14.12     19.92 o 
  -8   3   9       16.25       63.76     31.88 o 
  -7   3   9        0.55       -5.94     21.98 o 
  -6   3   9      168.77      129.11     37.62 o 
  -5   3   9      212.77      176.47     20.22 o 
  -4   3   9       87.40       55.45     25.55 o 
  -3   3   9      413.63      438.70     37.12 o 
  -2   3   9      628.83      616.37     39.71 o 
  -1   3   9     1151.86     1153.28     58.34 o 
   0   3   9       43.75       30.98     14.01 o 
   1   3   9       26.67       25.23     15.75 o 
   2   3   9      165.06      137.38     26.42 o 
   3   3   9      122.55      198.07     34.58 o 
   4   3   9       34.68       57.23     46.73 o 
  -7   4   9        6.16       22.38     29.51 o 
  -6   4   9      560.17      688.14     83.17 o 
  -5   4   9        9.55       -4.14     13.37 o 
  -4   4   9      333.78      237.86     32.50 o 
  -3   4   9      505.82      548.91     35.53 o 
  -2   4   9       86.26       89.92     23.05 o 
  -1   4   9     3027.27     3189.88     87.34 o 
   0   4   9        4.39       10.05     16.47 o 
   1   4   9      115.62       89.18     20.81 o 
   2   4   9       27.25       33.22     28.18 o 
   3   4   9        2.38      -20.87     20.87 o 
  -7   5   9      147.73       88.91     42.18 o 
  -6   5   9        8.57        1.58     29.51 o 
  -5   5   9      171.03      146.25     25.69 o 
  -4   5   9       61.38       27.80     23.57 o 
  -3   5   9      781.26      783.75     46.04 o 
  -2   5   9       68.86       42.92     17.44 o 
  -1   5   9      839.01      830.37     54.56 o 
   0   5   9      221.77      262.73     32.64 o 
   1   5   9       43.25       52.25     24.32 o 
   2   5   9     1542.38     1677.64     89.42 o 
   3   5   9        1.03      -31.68     39.41 o 
  -6   6   9        2.43       19.60     40.40 o 
  -5   6   9      167.62      149.95     33.76 o 
  -4   6   9       71.51       59.83     34.75 o 
  -3   6   9      132.28       85.66     27.42 o 
  -2   6   9       18.12      -12.56     20.60 o 
  -1   6   9        1.53      -18.52     32.58 o 
   0   6   9      501.00      440.70     45.49 o 
   1   6   9        9.67       26.34     34.06 o 
   2   6   9      134.10      207.33     66.73 o 
  -5   7   9      284.63      226.55     65.74 o 
  -4   7   9      391.46      397.67     50.15 o 
  -3   7   9      148.52      144.31     68.20 o 
  -2   7   9      199.65      192.00     35.84 o 
  -1   7   9       35.22       31.02     25.79 o 
   0   7   9       44.80       88.65     27.57 o 
  -3  -9  10      286.71      332.62     39.00 o 
  -2  -9  10      332.48      376.39     55.52 o 
  -1  -9  10      221.68      188.52     57.43 o 
   0  -9  10        3.68      -20.59     40.40 o 
   1  -9  10       51.54       20.20     48.32 o 
  -5  -8  10        1.62       12.76     18.11 o 
  -4  -8  10       56.88       71.99     29.65 o 
  -3  -8  10       43.79       37.77     14.70 o 
  -2  -8  10       19.47       28.19     17.73 o 
  -1  -8  10        0.43       -4.15     20.46 o 
   0  -8  10      605.11      610.04     60.33 o 
   1  -8  10       18.51       11.23     23.80 o 
   2  -8  10      174.73      148.61     37.43 o 
  -6  -7  10      312.58      345.16     65.55 o 
  -5  -7  10       94.85       71.99     22.28 o 
  -4  -7  10        6.32       -1.77     18.35 o 
  -3  -7  10       44.44       26.41     12.66 o 
  -2  -7  10      491.47      522.46     39.52 o 
  -1  -7  10      300.74      292.97     38.90 o 
   0  -7  10      309.60      286.14     37.30 o 
   1  -7  10      154.57      154.32     29.26 o 
   2  -7  10       27.62       30.88     22.60 o 
   3  -7  10        0.08       37.03     44.75 o 
  -7  -6  10      733.58      812.70     90.10 o 
  -6  -6  10      159.82      158.22     45.35 o 
  -5  -6  10      109.24       94.46     40.79 o 
  -4  -6  10        0.64        8.69     17.80 o 
  -3  -6  10      314.74      313.64     35.71 o 
  -2  -6  10      694.23      714.32     48.72 o 
  -1  -6  10       37.48       28.84     17.28 o 
   0  -6  10      400.64      356.87     36.01 o 
   1  -6  10       16.67       18.67     19.08 o 
   2  -6  10      521.46      599.66     48.67 o 
   3  -6  10       26.07       34.31     27.43 o 
  -7  -5  10      201.98      236.24     49.90 o 
  -6  -5  10       43.69       84.16     36.83 o 
  -5  -5  10      181.19      119.61     38.61 o 
  -4  -5  10      207.92      221.09     33.27 o 
  -3  -5  10        2.95        9.68      9.24 o 
  -2  -5  10     2372.37     2553.25    102.33 o 
  -1  -5  10      336.69      292.04     30.62 o 
   0  -5  10     1361.21     1432.36     59.98 o 
   1  -5  10       97.02      116.31     19.03 o 
   2  -5  10      511.35      507.06     43.15 o 
   3  -5  10      271.36      229.61     38.84 o 
   4  -5  10       39.35       38.81     39.21 o 
  -7  -4  10      122.65      103.17     33.47 o 
  -6  -4  10      232.40      373.67     56.83 o 
  -5  -4  10      342.76      214.46     45.74 o 
  -4  -4  10        2.09       17.02     13.40 o 
  -3  -4  10      113.84      106.42     19.84 o 
  -2  -4  10       29.36       15.92     11.06 o 
  -1  -4  10       60.12       58.87     13.30 o 
   0  -4  10     1146.51     1229.60     75.58 o 
   1  -4  10        0.59        9.72     14.04 o 
   2  -4  10        7.74       29.10     19.05 o 
   3  -4  10      617.20      637.25     92.68 o 
   4  -4  10        0.19       -0.59     28.32 o 
  -8  -3  10       17.62       11.09     23.96 o 
  -7  -3  10       11.52       -8.71     22.18 o 
  -6  -3  10      112.51      172.68     39.01 o 
  -5  -3  10      375.96      381.20     57.43 o 
  -4  -3  10       79.25       60.53     15.86 o 
  -3  -3  10     1780.10     1879.91     68.68 o 
  -2  -3  10      218.18      204.36     22.04 o 
  -1  -3  10     2001.95     2136.52     57.68 o 
   0  -3  10      387.54      395.02     27.53 o 
   1  -3  10        3.83       -0.21     13.31 o 
   2  -3  10      375.84      382.89     37.89 o 
   3  -3  10      123.91      111.17     29.83 o 
   4  -3  10      510.55      511.50     88.12 o 
  -8  -2  10      117.38       99.80     33.07 o 
  -7  -2  10      202.43      186.54     40.20 o 
  -6  -2  10      323.24      311.69     51.09 o 
  -5  -2  10       48.14        8.12     20.59 o 
  -4  -2  10      142.34      140.46     56.64 o 
  -3  -2  10     1228.26     1295.82     54.22 o 
  -2  -2  10      833.48      822.46     41.28 o 
  -1  -2  10      714.35      682.76     33.61 o 
   0  -2  10      495.85      474.62     30.52 o 
   1  -2  10       75.84       78.57     15.96 o 
   2  -2  10     1115.30     1156.77     79.09 o 
   3  -2  10       35.46       -0.21     21.55 o 
   4  -2  10      114.68      123.37     31.26 o 
  -8  -1  10        5.70       25.15     25.35 o 
  -7  -1  10      400.50      420.61     52.28 o 
  -6  -1  10     1930.45     1799.85    108.32 o 
  -5  -1  10      732.01      650.31     70.10 o 
  -4  -1  10     1799.49     1764.78     72.08 o 
  -3  -1  10      632.75      538.93     96.34 o 
  -2  -1  10        4.39        3.72      9.51 o 
  -1  -1  10        0.42        1.33      9.76 o 
   0  -1  10      163.22      162.87     24.61 o 
   1  -1  10       98.82       93.10     16.71 o 
   2  -1  10       11.25       17.64     17.60 o 
   3  -1  10      226.58      295.49     67.03 o 
   4  -1  10       78.93       55.29     31.68 o 
  -8   0  10       49.20       33.27     25.74 o 
  -7   0  10       56.22       46.34     25.15 o 
  -6   0  10      464.26      386.35     54.46 o 
  -5   0  10      922.61      734.08     74.85 o 
  -4   0  10      209.55      186.15     19.61 o 
  -3   0  10       93.52       92.83     12.39 o 
  -2   0  10       45.88       36.01     13.41 o 
  -1   0  10     1733.16     1767.38     62.99 o 
   0   0  10      189.26      191.21     20.33 o 
   1   0  10        4.57       12.24     12.64 o 
   2   0  10      243.89      222.12     62.67 o 
   3   0  10      276.24      211.73     37.82 o 
   4   0  10        7.95       -2.51     33.66 o 
  -8   1  10       13.94        1.19     23.96 o 
  -7   1  10       10.12       29.70     23.96 o 
  -6   1  10      323.05      275.85     47.92 o 
  -5   1  10       30.99        5.94     23.57 o 
  -4   1  10       55.06       65.37     17.10 o 
  -3   1  10     2874.31     2912.03    134.46 o 
  -2   1  10      308.44      296.06     27.54 o 
  -1   1  10      892.18      941.57     45.42 o 
   0   1  10       14.00       15.80     13.71 o 
   1   1  10       51.25       44.69     16.63 o 
   2   1  10      151.71      127.61     25.67 o 
   3   1  10       61.68       46.05     26.67 o 
   4   1  10       81.29      113.07     54.26 o 
  -8   2  10      115.00      112.48     34.85 o 
  -7   2  10      153.87      125.94     38.22 o 
  -6   2  10       95.96       45.35     29.11 o 
  -5   2  10      452.69      393.08     59.80 o 
  -4   2  10        0.23       -6.97     13.73 o 
  -3   2  10       36.76       33.74     11.95 o 
  -2   2  10       17.74       32.35     13.81 o 
  -1   2  10       29.02       29.66     14.17 o 
   0   2  10       87.10      123.58     23.46 o 
   1   2  10      635.67      634.94     42.62 o 
   2   2  10      225.61      221.68     39.65 o 
   3   2  10      151.30      197.60     56.73 o 
   4   2  10       28.91       66.93     50.89 o 
  -7   3  10       17.90       49.70     31.68 o 
  -6   3  10      647.27      591.90     74.26 o 
  -5   3  10      231.27      237.62     46.44 o 
  -4   3  10       68.33       47.69     20.79 o 
  -3   3  10      165.45      174.46     20.12 o 
  -2   3  10        8.87        4.37     13.02 o 
  -1   3  10      864.04      970.72     68.35 o 
   0   3  10      769.79      808.20     51.94 o 
   1   3  10      147.42      175.67     24.90 o 
   2   3  10      141.83      115.61     27.07 o 
   3   3  10      108.84       42.97     44.56 o 
  -7   4  10      248.94      221.59     51.29 o 
  -6   4  10       46.20       36.44     33.07 o 
  -5   4  10       37.19       63.88     22.08 o 
  -4   4  10       18.10       22.37     18.14 o 
  -3   4  10      190.29      176.74     23.29 o 
  -2   4  10       44.97       53.42     16.78 o 
  -1   4  10      399.20      472.49     40.74 o 
   0   4  10      151.59      199.49     30.92 o 
   1   4  10       97.07       40.74     25.60 o 
   2   4  10      204.14      254.41     44.23 o 
  -6   5  10        6.39      -28.12     28.71 o 
  -5   5  10       13.28       21.64     24.06 o 
  -4   5  10       15.24        9.62     20.76 o 
  -3   5  10      190.02      183.80     24.36 o 
  -2   5  10      769.13      834.11     53.50 o 
  -1   5  10        0.64       10.46     36.24 o 
   0   5  10      123.27      105.12     47.23 o 
   1   5  10       28.79       20.18     26.55 o 
   2   5  10      155.56      145.85     40.56 o 
  -5   6  10       34.28       48.86     22.69 o 
  -4   6  10      433.96      399.00     58.81 o 
  -3   6  10      359.09      364.93     34.77 o 
  -2   6  10        7.79      -15.90     18.75 o 
  -1   6  10      243.94      239.18     39.70 o 
   0   6  10       58.26       61.12     26.56 o 
  -3   7  10      497.49      639.62     92.68 o 
  -2   7  10       99.01       97.63     49.31 o 
  -4  -8  11        8.45        0.14     21.84 o 
  -3  -8  11      250.07      229.25     24.05 o 
  -2  -8  11      287.43      276.04     35.43 o 
  -1  -8  11       95.53       35.49     25.73 o 
   0  -8  11       59.90       47.53     44.75 o 
   1  -8  11        0.04       72.87     48.91 o 
  -5  -7  11       47.83       63.36     20.58 o 
  -4  -7  11      379.73      308.81     49.80 o 
  -3  -7  11      335.71      344.19     46.26 o 
  -2  -7  11      462.90      421.33     37.15 o 
  -1  -7  11       97.45      112.23     31.59 o 
   0  -7  11        1.87       15.89     24.10 o 
   1  -7  11      334.98      310.70     46.16 o 
   2  -7  11       15.86       35.05     41.78 o 
  -6  -6  11       57.77       52.28     40.00 o 
  -5  -6  11        4.95        0.92     13.52 o 
  -4  -6  11        0.28       12.40     19.17 o 
  -3  -6  11      475.57      434.91     26.53 o 
  -2  -6  11        8.77        4.93     14.62 o 
  -1  -6  11       93.73       66.67     22.05 o 
   0  -6  11        0.10       -0.49     17.75 o 
   1  -6  11      472.73      564.92     83.44 o 
   2  -6  11      431.29      553.25     68.76 o 
  -7  -5  11       65.28       41.78     31.49 o 
  -6  -5  11        3.91       16.44     26.93 o 
  -5  -5  11      172.98      181.59     48.12 o 
  -4  -5  11        1.04        6.59     15.60 o 
  -3  -5  11      266.50      218.16     19.40 o 
  -2  -5  11      152.38      122.82     21.51 o 
  -1  -5  11      139.92      155.09     34.13 o 
   0  -5  11      387.25      454.82     35.90 o 
   1  -5  11        4.12        3.04     16.19 o 
   2  -5  11       70.62       62.52     23.88 o 
   3  -5  11       30.75       96.44     48.12 o 
  -7  -4  11       93.08       84.56     33.27 o 
  -6  -4  11       92.18       52.08     34.26 o 
  -5  -4  11      140.42      231.10     51.88 o 
  -4  -4  11      363.25      312.06     35.20 o 
  -3  -4  11        3.38        2.62      8.68 o 
  -2  -4  11       40.68       38.85     14.42 o 
  -1  -4  11      106.24       71.69     16.49 o 
   0  -4  11      133.91      137.95     24.72 o 
   1  -4  11       48.72       47.99     20.75 o 
   2  -4  11      212.97      282.55     37.02 o 
   3  -4  11       38.31       35.95     27.88 o 
  -7  -3  11      364.56      408.13     59.80 o 
  -6  -3  11       59.01       52.67     31.68 o 
  -5  -3  11      532.93      538.03     71.69 o 
  -4  -3  11        3.98       -0.12     14.00 o 
  -3  -3  11        5.28       12.08      8.38 o 
  -2  -3  11       81.36       54.82     13.15 o 
  -1  -3  11        8.82       12.72     13.55 o 
   0  -3  11      578.98      513.38     40.49 o 
   1  -3  11       81.03       74.24     21.65 o 
   2  -3  11        3.69       -0.29     18.25 o 
   3  -3  11      131.06       78.10     62.87 o 
  -7  -2  11       13.78       -1.58     26.73 o 
  -6  -2  11       17.80      -16.24     23.76 o 
  -5  -2  11       44.33       71.29     36.63 o 
  -4  -2  11       53.25       61.28     18.93 o 
  -3  -2  11      146.02      152.36     14.31 o 
  -2  -2  11      268.33      268.81     26.90 o 
  -1  -2  11       74.79       49.28     15.06 o 
   0  -2  11        0.35        5.74     12.10 o 
   1  -2  11      206.36      193.81     25.44 o 
   2  -2  11      170.32      159.44     27.94 o 
   3  -2  11       52.56       46.67     28.49 o 
  -8  -1  11      304.21      366.15     52.08 o 
  -7  -1  11      284.44      258.22     47.92 o 
  -6  -1  11      680.51      739.62     78.81 o 
  -5  -1  11        3.26        8.12     25.94 o 
  -4  -1  11      312.94      366.47     36.47 o 
  -3  -1  11        0.19        1.77      8.90 o 
  -2  -1  11     1588.59     1566.55     74.30 o 
  -1  -1  11       93.68       66.58     21.79 o 
   0  -1  11       23.88       43.33     17.66 o 
   1  -1  11       18.81       17.75     16.51 o 
   2  -1  11        6.19        8.08     19.76 o 
   3  -1  11      462.27      687.94    103.17 o 
  -8   0  11      194.72      191.49     42.18 o 
  -7   0  11      100.81      124.56     32.67 o 
  -6   0  11       76.26       69.90     29.31 o 
  -5   0  11       26.00       34.65     28.91 o 
  -4   0  11      293.19      252.16     42.08 o 
  -3   0  11     1470.44     1542.51     51.52 o 
  -2   0  11       66.97       23.37     12.99 o 
  -1   0  11      234.98      254.24     29.23 o 
   0   0  11      265.87      200.51     32.27 o 
   1   0  11       94.80       89.77     22.44 o 
   2   0  11      393.96      339.74     59.07 o 
   3   0  11      111.58      161.48     38.38 o 
  -7   1  11       50.58       28.52     27.33 o 
  -6   1  11        5.13      -20.00     20.00 o 
  -5   1  11        0.39       15.05     23.57 o 
  -4   1  11      286.22      258.29     32.93 o 
  -3   1  11     1110.11     1148.29    102.58 o 
  -2   1  11       61.97       45.37     16.07 o 
  -1   1  11        3.05        4.35     14.79 o 
   0   1  11        9.21       16.30     16.36 o 
   1   1  11      464.65      391.44     39.08 o 
   2   1  11      465.86      514.81     46.43 o 
   3   1  11       37.82       12.87     43.76 o 
  -7   2  11        9.43       -6.53     25.55 o 
  -6   2  11      108.27       57.23     33.07 o 
  -5   2  11        0.12        4.01     17.62 o 
  -4   2  11      258.50      303.43     35.41 o 
  -3   2  11      340.05      362.03     38.10 o 
  -2   2  11      134.43      145.25     22.75 o 
  -1   2  11      167.59      118.92     26.77 o 
   0   2  11       97.28       95.61     23.78 o 
   1   2  11       62.89       38.77     21.89 o 
   2   2  11       28.71       31.70     23.33 o 
   3   2  11      224.51      214.46     66.54 o 
  -7   3  11       20.28        0.20     26.93 o 
  -6   3  11      433.59      404.96     67.72 o 
  -5   3  11        0.08       21.71     16.36 o 
  -4   3  11      525.36      534.02     49.00 o 
  -3   3  11      265.56      314.14     28.33 o 
  -2   3  11      190.14      184.51     26.48 o 
  -1   3  11      400.44      360.37     36.46 o 
   0   3  11      130.46      100.65     25.86 o 
   1   3  11      883.71      858.42     68.88 o 
   2   3  11       39.14       11.44     24.38 o 
  -6   4  11      235.47      341.40     66.14 o 
  -5   4  11        1.14       23.54     17.24 o 
  -4   4  11       12.67       30.88     19.51 o 
  -3   4  11      797.71      859.66     46.08 o 
  -2   4  11      127.64      144.58     28.09 o 
  -1   4  11      163.55      162.62     31.88 o 
   0   4  11       16.51       21.43     21.15 o 
   1   4  11      120.31       73.20     51.09 o 
  -5   5  11        4.39       -3.23     16.36 o 
  -4   5  11       11.78       29.34     20.98 o 
  -3   5  11       70.87       88.32     21.06 o 
  -2   5  11        1.55        6.07     28.02 o 
  -1   5  11       52.69       43.08     33.86 o 
   0   5  11      179.66      141.21     36.54 o 
  -3   6  11      202.42      239.09     45.11 o 
  -2   6  11        5.74        8.52     35.84 o 
  -4  -7  12      161.67       70.47     55.45 o 
  -3  -7  12      612.61      603.99     63.57 o 
  -2  -7  12       14.88       22.46     18.24 o 
  -1  -7  12       27.36      -12.87     32.67 o 
   0  -7  12        8.64      -10.89     44.16 o 
  -5  -6  12      245.83      292.85     32.69 o 
  -4  -6  12       29.69       44.16     24.17 o 
  -3  -6  12       11.79        1.68     12.10 o 
  -2  -6  12       15.90        8.84     15.60 o 
  -1  -6  12       58.14       46.37     24.69 o 
   0  -6  12      286.59      255.35     66.24 o 
   1  -6  12      143.38      165.53     32.07 o 
  -6  -5  12       20.22       37.82     33.86 o 
  -5  -5  12      114.27       78.02     41.59 o 
  -4  -5  12      334.90      345.83     41.35 o 
  -3  -5  12       42.35       31.16     14.22 o 
  -2  -5  12       32.27       43.19     23.85 o 
  -1  -5  12        6.03        6.37     17.61 o 
   0  -5  12        7.30        4.98     24.50 o 
   1  -5  12       10.25        4.50     17.74 o 
   2  -5  12       10.68       44.39     29.12 o 
  -6  -4  12      549.09      651.11     86.14 o 
  -5  -4  12        3.83       22.57     30.10 o 
  -4  -4  12       85.64       82.27     24.18 o 
  -3  -4  12      480.61      475.53     26.31 o 
  -2  -4  12       17.05       18.11     15.31 o 
  -1  -4  12      611.55      618.79     41.19 o 
   0  -4  12        4.11        2.00     18.00 o 
   1  -4  12      960.31     1198.54     69.24 o 
   2  -4  12        0.25       41.17     28.64 o 
  -7  -3  12      150.56      155.65     46.54 o 
  -6  -3  12      206.09      211.09     54.26 o 
  -5  -3  12       39.88       43.57     32.87 o 
  -4  -3  12      188.27      162.45     27.80 o 
  -3  -3  12      490.39      483.22     30.68 o 
  -2  -3  12        0.16       -1.99     12.32 o 
  -1  -3  12      389.63      390.09     36.75 o 
   0  -3  12       74.31       66.94     22.04 o 
   1  -3  12      303.90      311.77     37.69 o 
   2  -3  12      248.47      271.16     36.01 o 
  -7  -2  12        0.23       -4.75     31.09 o 
  -6  -2  12       70.26       30.30     30.30 o 
  -5  -2  12      525.93      497.24     75.25 o 
  -4  -2  12       26.69       32.96     19.91 o 
  -3  -2  12      747.94      845.93     66.97 o 
  -2  -2  12      539.97      507.11     38.08 o 
  -1  -2  12      493.51      408.54     94.94 o 
   0  -2  12     1166.40     1272.74     67.64 o 
   1  -2  12       27.65        8.73     19.40 o 
   2  -2  12      408.19      396.59     43.23 o 
  -7  -1  12       54.65       39.21     32.67 o 
  -6  -1  12      116.59      103.96     38.42 o 
  -5  -1  12      363.11      303.57     57.23 o 
  -4  -1  12       12.64        3.49     17.18 o 
  -3  -1  12      119.35      115.41     38.61 o 
  -2  -1  12      121.31      124.29     21.22 o 
  -1  -1  12      290.54      249.98     31.30 o 
   0  -1  12      592.83      548.51    132.58 o 
   1  -1  12       22.40       16.01     20.19 o 
   2  -1  12        0.09        1.23     22.61 o 
  -7   0  12      108.04       80.20     36.24 o 
  -6   0  12      653.80      610.91     77.63 o 
  -5   0  12       32.97       79.01     37.23 o 
  -4   0  12      103.79      118.01     25.89 o 
  -3   0  12      134.79      100.58     16.25 o 
  -2   0  12        0.02       10.07     14.25 o 
  -1   0  12      167.07      186.30     27.91 o 
   0   0  12        2.78        8.43     17.67 o 
   1   0  12      922.34      985.45     84.26 o 
   2   0  12       89.60       86.62     27.85 o 
  -7   1  12      177.49      111.88     39.61 o 
  -6   1  12       75.03       34.46     33.27 o 
  -5   1  12      103.21      209.51     51.88 o 
  -4   1  12      187.84      132.06     27.17 o 
  -3   1  12      529.53      516.19     41.39 o 
  -2   1  12       26.51       32.81     16.37 o 
  -1   1  12      779.94      715.25     50.00 o 
   0   1  12       84.58       62.16     23.09 o 
   1   1  12       18.02       23.57     21.51 o 
   2   1  12      173.54      240.56     37.18 o 
  -6   2  12      299.64      241.99     54.65 o 
  -5   2  12        6.87       -0.95     14.11 o 
  -4   2  12       79.57       58.02     29.31 o 
  -3   2  12       15.94       20.60     14.17 o 
  -2   2  12        7.30       -3.54     14.15 o 
  -1   2  12      150.85      131.28     39.41 o 
   0   2  12        0.44      -17.67     17.67 o 
   1   2  12        5.17       27.87     32.48 o 
  -6   3  12        0.22        8.71     36.63 o 
  -5   3  12      239.59      228.57     33.86 o 
  -4   3  12        0.34       -1.37     30.50 o 
  -3   3  12      355.34      361.84     31.49 o 
  -2   3  12      120.33      119.59     27.36 o 
  -1   3  12        7.46       -2.87     20.44 o 
   0   3  12        6.32       16.97     21.95 o 
   1   3  12       32.96       10.99     28.94 o 
  -5   4  12       40.80        2.30     23.96 o 
  -4   4  12        6.08       -3.01     18.41 o 
  -3   4  12        2.32       -2.77     15.04 o 
  -2   4  12       47.18       44.02     22.69 o 
  -1   4  12       10.35      -30.89     30.89 o 
   0   4  12        9.46       -3.27     29.45 o 
  -3   5  12        1.35       -2.57     24.86 o 
  -2   5  12        9.99        2.97     34.65 o 
  -4  -6  13       54.40      100.45     29.15 o 
  -3  -6  13      931.68      952.01    154.16 o 
  -2  -6  13        5.10        0.27     21.50 o 
  -1  -6  13      274.92      323.97     76.24 o 
   0  -6  13       62.54       14.06     41.39 o 
  -5  -5  13       59.01       53.54     20.24 o 
  -4  -5  13        8.80      -14.28     18.95 o 
  -3  -5  13       33.22       -1.43     22.02 o 
  -2  -5  13        0.10       14.95     16.37 o 
  -1  -5  13       32.65       31.72     23.66 o 
   0  -5  13      181.14      172.54     42.35 o 
   1  -5  13       25.74       62.18     48.91 o 
  -6  -4  13       30.35        9.70     33.47 o 
  -5  -4  13        5.81       12.28     18.32 o 
  -4  -4  13      123.71      155.07     31.16 o 
  -3  -4  13      308.68      334.61     58.12 o 
  -2  -4  13      237.86      208.93     56.01 o 
  -1  -4  13      190.18      212.34     31.14 o 
   0  -4  13      193.66      230.66     39.99 o 
   1  -4  13      144.91      196.50     33.26 o 
  -6  -3  13      152.31      227.33     57.03 o 
  -5  -3  13      173.76       82.97     44.75 o 
  -4  -3  13        7.65        6.79     19.15 o 
  -3  -3  13       58.06       48.65     15.90 o 
  -2  -3  13        7.25        1.05     14.04 o 
  -1  -3  13       34.93       29.86     20.89 o 
   0  -3  13      215.25      260.19     41.63 o 
   1  -3  13        4.96        6.04     22.18 o 
  -6  -2  13       48.79       14.85     32.87 o 
  -5  -2  13        0.01        1.39     29.70 o 
  -4  -2  13      294.00      347.64     41.67 o 
  -3  -2  13        0.05        3.52     10.17 o 
  -2  -2  13      209.35      179.40     26.61 o 
  -1  -2  13        8.38       15.13     20.53 o 
   0  -2  13       24.21       -4.64     21.20 o 
   1  -2  13       18.18       27.81     23.89 o 
  -6  -1  13      362.30      485.36     75.25 o 
  -5  -1  13      207.03      161.20     23.76 o 
  -4  -1  13       26.72       58.34     19.16 o 
  -3  -1  13        5.17       -2.70     11.17 o 
  -2  -1  13      147.64       96.50     22.57 o 
  -1  -1  13      139.42      141.64     35.55 o 
   0  -1  13       51.74       15.69     23.92 o 
   1  -1  13       92.37       74.62     29.36 o 
  -6   0  13       26.37      -14.85     25.55 o 
  -5   0  13      203.92      217.71     27.61 o 
  -4   0  13        0.24        0.79     16.58 o 
  -3   0  13       17.80       24.47     14.09 o 
  -2   0  13       76.35       65.38     19.36 o 
  -1   0  13       25.80       41.32     34.06 o 
   0   0  13      154.98      149.25     35.96 o 
   1   0  13       39.93       21.24     38.91 o 
  -6   1  13       40.66       23.96     36.04 o 
  -5   1  13      210.79      177.90     30.20 o 
  -4   1  13      255.69      227.41     56.73 o 
  -3   1  13        1.24        3.36     12.62 o 
  -2   1  13      433.50      516.55     66.30 o 
  -1   1  13       67.30       54.95     24.85 o 
   0   1  13      565.51      594.98     60.07 o 
   1   1  13        0.30      -16.44     43.76 o 
  -5   2  13       65.86       36.91     19.06 o 
  -4   2  13      345.11      362.90     55.65 o 
  -3   2  13       46.62       46.83     17.90 o 
  -2   2  13       47.86       52.16     20.16 o 
  -1   2  13      118.35      154.86     52.67 o 
   0   2  13      114.73      102.58     50.10 o 
  -4   3  13       43.40       52.72     25.84 o 
  -3   3  13       38.38       20.48     16.02 o 
  -2   3  13       30.78       12.28     32.67 o 
  -1   3  13      163.87      227.33     60.40 o 
  -3  -5  14       78.01       48.32     48.91 o 
  -2  -5  14      596.64      658.63     95.84 o 
  -4  -4  14      141.19      174.04     34.22 o 
  -3  -4  14      197.01      208.17     65.05 o 
  -2  -4  14       14.34       24.39     29.31 o 
  -1  -4  14      321.19      410.63     71.98 o 
  -5  -3  14      277.52      365.55     75.45 o 
  -4  -3  14      274.37      282.59     41.36 o 
  -3  -3  14      192.27      191.66     38.81 o 
  -2  -3  14       23.84       24.41     16.74 o 
  -1  -3  14      261.66      221.39     62.18 o 
  -5  -2  14        0.12       20.13     18.17 o 
  -4  -2  14       32.17      104.30     29.76 o 
  -3  -2  14       17.93        5.39     19.36 o 
  -2  -2  14      460.52      522.85     42.90 o 
  -1  -2  14       31.59       11.29     36.83 o 
   0  -2  14      340.14      462.39     88.52 o 
  -5  -1  14       12.08        6.51     16.56 o 
  -4  -1  14      303.27      352.81     34.72 o 
  -3  -1  14        0.69      -12.22     12.22 o 
  -2  -1  14       21.44        9.60     17.55 o 
  -1  -1  14        0.70       -3.56     36.63 o 
   0  -1  14       59.89      124.95     55.84 o 
  -5   0  14        4.00      -18.22     37.03 o 
  -4   0  14       53.20       29.64     24.26 o 
  -3   0  14       37.76       18.69     15.01 o 
  -2   0  14        0.52      -11.32     46.44 o 
  -1   0  14      550.92      691.11     99.01 o 
  -4   1  14        1.17       -3.02     21.26 o 
  -3   1  14      247.44      281.46     28.08 o 
  -2   1  14        1.76        1.39     33.27 o 
                                                 
